# Supplementary material for: The Significance of Cooperation in Interdisciplinary Health Care Teams as Perceived by Polish Medical Students
Source: Int J Environ Res Public Health. 2023 Jan 5;20(2):954. doi: 10.3390/ijerph20020954 (PMC9859360; doi:10.3390/ijerph20020954)
Supplement: Supplementary file 1 [file ijerph-20-00954-s001.zip]

Archive with 1 entries (1 files):
- ijerph-2064086-supplementary.xlsx
