# Supplementary material for: The Significance of Cooperation in Interdisciplinary Health Care Teams as Perceived by Polish Medical Students
Source: Int J Environ Res Public Health. 2023 Jan 5;20(2):954. doi: 10.3390/ijerph20020954 (PMC9859360; doi:10.3390/ijerph20020954)
Supplement: Supplementary file 1 [file ijerph-20-00954-s001.zip › ijerph-2064086-supplementary.xlsx]

## Sheet: dane_ostateczne_poprawa_wiedzy
Nazwa arkusza	T.1	T.2	T.3	T.4	T.5	T.6	T.7	T.8	T.9	T.10	T.11	T.12	T.13	T.14	Total scale	P.1.1	P.1.2	P.1.3	P.1.4	P.1.5	P.1.6	P.1.7	P.4	P.5 zajęcia fakultatywne	P.5 zajęcia ujęte w regularnym programie kształcenia	P.5 warsztaty towarzyszące konferencji	P.5 projekty realizowane na UMP	P.5 praktyki zawodowe	P.5 inne	P.6	P.7	P.8	P.9	Płeć:	Wiek: (proszę wpisać	Wiek (g)	Miejsce zamieszkania:	M-ce zamieszkania (g)	Kierunek studiów	Rok studiów	Rok studiów (g)
Papier gotowe	5	2	5	5	4	2	4	4	3	2	4	4	4	4	4	5	4	4	2	4	2	2	tak	0	0	0	1	0	0	16-30 godzin	tak	nie mam zdania	nie	kobieta	19	18-20 lat	miasto powyżej 500 tys. mieszk.	miasto pow. 500 tys. mieszk.	lekarski	I rok studia jednolite magisterskie	Rok pierwszy
Papier gotowe	4	2	4	5	4	3	3	5	2	2	4	4	3	5	3.86	5	3	4	3	4	4	5	nie									nie mam zdania	nie	kobieta	20	18-20 lat	miasto 100 - 250 tys. mieszk.	miasto 50 - 500 tys. mieszk.	lekarski	I rok studia jednolite magisterskie	Rok pierwszy
Papier gotowe	5	2	4	5	4	2	3	5	3	3	3	4	3	4	3.86	3	3	2	2	2	3	2	tak	1	0	0	0	0	0	1-15 godzin	tak	nie mam zdania	tak	kobieta	19	18-20 lat	miasto 50 - 100 tys. mieszk.	miasto 50 - 500 tys. mieszk.	lekarski	I rok studia jednolite magisterskie	Rok pierwszy
Papier gotowe	4	2	5	5	5	2	3	4	3	3	4	4	3	4	3.93	5	5	5	2	4	3	3	tak	1	0	0	0	0	0	1-15 godzin	nie	nie	tak	kobieta	19	18-20 lat	miasto 50 - 100 tys. mieszk.	miasto 50 - 500 tys. mieszk.	lekarski	I rok studia jednolite magisterskie	Rok pierwszy
Papier gotowe	4	1	5	5	5	2	4	5	4	3	4	5	4	5	4.29	5	5	4	3	4	3	3	tak	1	0	0	0	0	0	1-15 godzin	tak	nie mam zdania	tak	mężczyzna	21	21-23 lata	miasto poniżej 50 tys. mieszk.	miasto pon. 50 tys. mieszk.	lekarski	I rok studia jednolite magisterskie	Rok pierwszy
Papier gotowe	4	2	4	4	3	2	3	4	3	2	3	4	4	4	3.57	4	3	2	3	3	3	2	nie									nie mam zdania	tak	kobieta	20	18-20 lat	miasto 250 - 500 tys. mieszk.	miasto 50 - 500 tys. mieszk.	lekarski	I rok studia jednolite magisterskie	Rok pierwszy
Papier gotowe	4	4	5	2	1	2	2	4	4	2	2	4	4	4	3	4	4	2	3	3	1	1	nie									nie	tak	mężczyzna	19	18-20 lat	miasto poniżej 50 tys. mieszk.	miasto pon. 50 tys. mieszk.	lekarski	I rok studia jednolite magisterskie	Rok pierwszy
Papier gotowe	5	3	5	4	4	2	3	4	4	3	3	4	5	3	3.71	5	3	2	4	4	1	3	nie									nie mam zdania	tak	mężczyzna	20	18-20 lat	wieś	wieś	lekarski	I rok studia jednolite magisterskie	Rok pierwszy
Papier gotowe	4	4	5	5	5	2	4	4	3	2	4	5	5	5	4.07	5	5	4	4	5	2	3	tak	1	0	0	0	0	0	1-15 godzin	nie	nie	nie	kobieta	19	18-20 lat	wieś	wieś	lekarski	I rok studia jednolite magisterskie	Rok pierwszy
Papier gotowe	5	2	5	5	5	2	4	5	2	4	5	5	5	5	4.64	5	5	4	4	4	2	2	tak	1	0	0	0	0	0	1-15 godzin	tak	nie	tak	kobieta	22	21-23 lata	wieś	wieś	lekarski	I rok studia jednolite magisterskie	Rok pierwszy
Papier gotowe	5	1	5	5	5	1	5	5	4	4	4	4	4	5	4.5	5	5	3	4	5	3	3	nie									nie mam zdania	tak	kobieta	19	18-20 lat	wieś	wieś	lekarski	I rok studia jednolite magisterskie	Rok pierwszy
Papier gotowe	4	2	5	5	5	2	5	5	2	3	4	4	5	5	4.43	5	5	4	5	4	3	3	nie									nie	nie	mężczyzna	19	18-20 lat	miasto poniżej 50 tys. mieszk.	miasto pon. 50 tys. mieszk.	lekarski	I rok studia jednolite magisterskie	Rok pierwszy
Papier gotowe	3	5	1	1	3	5	1	1	1	5	1	1	1	1	1.86	1	5	1	3	1	3	4	nie									nie mam zdania	nie	kobieta	19	18-20 lat	miasto 100 - 250 tys. mieszk.	miasto 50 - 500 tys. mieszk.	lekarski	I rok studia jednolite magisterskie	Rok pierwszy
Papier gotowe	2	2	5	5	3	3	4	5	5	3	3	5	3	5	3.64	5	4	3	4	3	4	5	tak	1	0	0	0	0	0	16-30 godzin	tak	nie	tak	kobieta	20	18-20 lat	miasto 100 - 250 tys. mieszk.	miasto 50 - 500 tys. mieszk.	lekarski	I rok studia jednolite magisterskie	Rok pierwszy
Papier gotowe	5	2	5	4	5	2	2	5	3	2	4	4	3	4	3.86	1	2	4	1	3	1	1	tak	0	1	0	0	0	0	16-30 godzin	nie	nie mam zdania	nie	mężczyzna	20	18-20 lat	miasto powyżej 500 tys. mieszk.	miasto pow. 500 tys. mieszk.	lekarski	I rok studia jednolite magisterskie	Rok pierwszy
Papier gotowe	5	3	5	4	4	2	3	4	3	3	4	4	4	3	3.79	2	2	5	4	4	2	1	tak	1	0	0	0	0	0	1-15 godzin	nie	nie	nie	mężczyzna	20	18-20 lat	wieś	wieś	lekarski	I rok studia jednolite magisterskie	Rok pierwszy
Papier gotowe	4	3	4	3	2	3	3	4	3	2	5	4	3	5	3.43	4	2	2	3	4	3	2	nie									nie mam zdania	nie	kobieta	19	18-20 lat	miasto poniżej 50 tys. mieszk.	miasto pon. 50 tys. mieszk.	lekarski	I rok studia jednolite magisterskie	Rok pierwszy
Papier gotowe	3	3	5	3	5	1	4	4	3	3	4	4	3	4	3.79	5	4	4	4	4	3	2	nie									nie mam zdania	tak	kobieta	19	18-20 lat	miasto 50 - 100 tys. mieszk.	miasto 50 - 500 tys. mieszk.	lekarski	I rok studia jednolite magisterskie	Rok pierwszy
Papier gotowe	3	5	5	4	4	2	4	5	4	3	3	4	2	4	3.43	5	5	4	2	4	3	1	nie									nie	nie	kobieta	21	21-23 lata	miasto 100 - 250 tys. mieszk.	miasto 50 - 500 tys. mieszk.	lekarski	I rok studia jednolite magisterskie	Rok pierwszy
Papier gotowe	5	2	5	5	4	2	4	4	4	2	4	4	4	4	3.93	5	4	4	4	5	4	1	tak	1	0	0	0	0	0	1-15 godzin	tak	nie	tak	mężczyzna	23	21-23 lata	miasto powyżej 500 tys. mieszk.	miasto pow. 500 tys. mieszk.	lekarski	I rok studia jednolite magisterskie	Rok pierwszy
Papier gotowe	5	4	5	5	5	2	5	5	4	3	5	5	5	5	4.36	5	4	5	2	5	5	1	tak	1	1	1	0	0	0	powyżej 30 godzin	tak	nie	tak	kobieta	21	21-23 lata	miasto powyżej 500 tys. mieszk.	miasto pow. 500 tys. mieszk.	lekarski	I rok studia jednolite magisterskie	Rok pierwszy
Papier gotowe	5	4	5	5	5	2	4	5	2	3	4	5	5	5	4.36	5	5	1	2	5	3	2	nie									nie mam zdania	nie	kobieta	21	21-23 lata	miasto 50 - 100 tys. mieszk.	miasto 50 - 500 tys. mieszk.	lekarski	I rok studia jednolite magisterskie	Rok pierwszy
Papier gotowe	5	2	5	5	5	2	2	5	3	3	4	5	4	4	4.14	4	4	2	4	4	2	2	nie									nie	tak	kobieta	19	18-20 lat	miasto powyżej 500 tys. mieszk.	miasto pow. 500 tys. mieszk.	lekarski	I rok studia jednolite magisterskie	Rok pierwszy
Papier gotowe	4	4	5	5	4	2	2	4	4	2	4	4	5	4	3.64	4	2	4	2	4	3	1	tak	1	1	0	0	0	0	16-30 godzin	tak	nie mam zdania	nie	kobieta	20	18-20 lat	miasto 250 - 500 tys. mieszk.	miasto 50 - 500 tys. mieszk.	lekarski	I rok studia jednolite magisterskie	Rok pierwszy
Papier gotowe	3	3	3	3	3	3	3	3	3	3	3	4	4	4	3.21	4	4	3	4	4	4	1	nie									nie mam zdania	nie	kobieta	20	18-20 lat	wieś	wieś	lekarski	I rok studia jednolite magisterskie	Rok pierwszy
Papier gotowe	5	2	4	5	4	3	4	4	4	3	3	4	4	4	3.79	4	4	4	4	4	4	2	tak	1	0	1	0	1	0	1-15 godzin	nie wiem	nie	tak	kobieta	24	24 lata i więcej	miasto poniżej 50 tys. mieszk.	miasto pon. 50 tys. mieszk.	lekarski	I rok studia jednolite magisterskie	Rok pierwszy
Papier gotowe	3	4	4	3	4	4	2	4	4	2	3	5	2	4	3	4	4	4	3	2	4	1	nie									nie	tak	mężczyzna	20	18-20 lat	miasto poniżej 50 tys. mieszk.	miasto pon. 50 tys. mieszk.	lekarski	I rok studia jednolite magisterskie	Rok pierwszy
Papier gotowe	3	2	5	5	5	2	3	4	3	3	3	4	4	4	3.86	3	4	3	2	3	2	3	tak	1	0	0	0	0	0	1-15 godzin	nie wiem	nie mam zdania	nie	kobieta	21	21-23 lata	wieś	wieś	lekarski	I rok studia jednolite magisterskie	Rok pierwszy
Papier gotowe	5	2	5	5	5	2	5	5	2	5	4	5	4	4	4.57	3	4	4	2	4	2	2	nie									nie mam zdania	tak	kobieta	20	18-20 lat	miasto 50 - 100 tys. mieszk.	miasto 50 - 500 tys. mieszk.	lekarski	I rok studia jednolite magisterskie	Rok pierwszy
Papier gotowe	3	3	5	4	4	3	2	4	3	2	2	4	4	4	3.36	5	4	4	3	3	3	3	tak	1	1	0	0	0	0	16-30 godzin	tak	nie mam zdania	nie	mężczyzna	19	18-20 lat	miasto 50 - 100 tys. mieszk.	miasto 50 - 500 tys. mieszk.	lekarski	I rok studia jednolite magisterskie	Rok pierwszy
Papier gotowe	4	3	5	4	4	3	3	4	3	2	4	3	4	4	3.57	4	2	2	3	4	3	3	nie									nie	nie	mężczyzna	20	18-20 lat	miasto powyżej 500 tys. mieszk.	miasto pow. 500 tys. mieszk.	lekarski	I rok studia jednolite magisterskie	Rok pierwszy
Papier gotowe	4	2	5	4	5	2	3	4	3	5	4	4	3	5	4.07	4	4	2	4	4	3	2	tak	1	0	0	0	0	0	1-15 godzin	nie	nie	nie	kobieta	21	21-23 lata	miasto powyżej 500 tys. mieszk.	miasto pow. 500 tys. mieszk.	lekarski	I rok studia jednolite magisterskie	Rok pierwszy
Papier gotowe	5	3	5	5	5	3	2	4	3	3	3	4	3	3	3.64	4	4	3	4	4	3	3	nie									nie mam zdania	tak	kobieta	19	18-20 lat	miasto poniżej 50 tys. mieszk.	miasto pon. 50 tys. mieszk.	lekarski	I rok studia jednolite magisterskie	Rok pierwszy
Papier gotowe	4	2	5	3	4	3	2	4	3	3	4	4	3	2	3.43	2	3	2	4	4	3	3	tak	1	0	1	0	0	0	1-15 godzin	tak	nie mam zdania	tak	kobieta	19	18-20 lat	miasto poniżej 50 tys. mieszk.	miasto pon. 50 tys. mieszk.	lekarski	I rok studia jednolite magisterskie	Rok pierwszy
Papier gotowe	4	2	5	5	4	2	5	5	1	4	4	5	5	5	4.57	4	3	5	3	4	3	1	nie									nie mam zdania	nie	mężczyzna	20	18-20 lat	miasto powyżej 500 tys. mieszk.	miasto pow. 500 tys. mieszk.	lekarski	I rok studia jednolite magisterskie	Rok pierwszy
Papier gotowe	4	3	5	4	3	4	2	4	3	2	3	4	4	5	3.43	4	3	4	3	4	3	1	nie									nie mam zdania	tak	mężczyzna	20	18-20 lat	miasto powyżej 500 tys. mieszk.	miasto pow. 500 tys. mieszk.	lekarski	I rok studia jednolite magisterskie	Rok pierwszy
Papier gotowe	3	4	5	4	4	3	4	4	4	3	3	3	4	4	3.43	5	5	4	4	4	3	3	nie									tak	nie	mężczyzna	20	18-20 lat	miasto powyżej 500 tys. mieszk.	miasto pow. 500 tys. mieszk.	lekarski	I rok studia jednolite magisterskie	Rok pierwszy
Papier gotowe	2	3	5	4	4	1	4	2	1	4	4	5	3	5	3.93	5	4	2	3	4	2	2	tak	1	0	0	0	0	0	1-15 godzin	tak	nie mam zdania	tak	kobieta	19	18-20 lat	wieś	wieś	lekarski	I rok studia jednolite magisterskie	Rok pierwszy
Papier gotowe	2	3	5	4	4	1	4	2	1	4	4	5	3	5	3.93	5	4	2	3	4	2	2	tak	1	0	0	0	0	0	1-15 godzin	tak	nie mam zdania	nie	mężczyzna	20	18-20 lat	miasto 250 - 500 tys. mieszk.	miasto 50 - 500 tys. mieszk.	lekarski	I rok studia jednolite magisterskie	Rok pierwszy
Papier gotowe	4	2	5	4	4	2	2	4	3	5	4	4	3	5	3.93	4	4	3	1	3	1	2	nie									nie	nie	mężczyzna	20	18-20 lat	miasto powyżej 500 tys. mieszk.	miasto pow. 500 tys. mieszk.	lekarski	I rok studia jednolite magisterskie	Rok pierwszy
Papier gotowe	1	2	3	2	1	2	3	1	2	3	4	1	2	3	2.57	1	4	3	2	4	5	3	nie									nie	nie	kobieta	21	21-23 lata	miasto powyżej 500 tys. mieszk.	miasto pow. 500 tys. mieszk.	lekarski	I rok studia jednolite magisterskie	Rok pierwszy
Papier gotowe	4	3	4	3	3	2	2	3	2	3	4	4	3	5	3.5	4	4	3	4	3	3	3	tak	1	0	0	0	0	0	1-15 godzin	nie	tak	tak	mężczyzna	20	18-20 lat	miasto powyżej 500 tys. mieszk.	miasto pow. 500 tys. mieszk.	lekarski	I rok studia jednolite magisterskie	Rok pierwszy
Papier gotowe	5	3	5	5	5	2	4	5	3	3	4	4	5	5	4.29	4	3	3	4	4	2	2	tak	1	0	0	0	0	0	1-15 godzin	nie wiem	tak	tak	kobieta	20	18-20 lat	miasto poniżej 50 tys. mieszk.	miasto pon. 50 tys. mieszk.	lekarski	I rok studia jednolite magisterskie	Rok pierwszy
Papier gotowe	5	5	5	5	5	2	4	5	3	3	4	4	4	4	4	4	4	4	4	4	2	3	nie									tak	tak	kobieta	19	18-20 lat	miasto poniżej 50 tys. mieszk.	miasto pon. 50 tys. mieszk.	lekarski	I rok studia jednolite magisterskie	Rok pierwszy
Papier gotowe	4	4	4	4	4	3	3	3	3	3	2	3	2	2	3	2	2	3	3	2	3	2	nie									nie	nie	kobieta	19	18-20 lat	wieś	wieś	lekarski	I rok studia jednolite magisterskie	Rok pierwszy
Papier gotowe	4	2	4	3	5	3	4	4	2	4	4	4	3	4	3.86	5	5	4	4	4	3	4	nie									nie mam zdania	tak	kobieta	19	18-20 lat	wieś	wieś	lekarski	I rok studia jednolite magisterskie	Rok pierwszy
Papier gotowe	4	2	2	2	4	4	2	4	2	4	2	4	4	2	3.14	3	2	4	2	3	2	4	tak	1	0	0	0	0	0	1-15 godzin	nie	nie	tak	kobieta	20	18-20 lat	miasto 100 - 250 tys. mieszk.	miasto 50 - 500 tys. mieszk.	lekarski	I rok studia jednolite magisterskie	Rok pierwszy
Papier gotowe	4	2	4	3	5	3	4	4	2	4	4	4	3	4	3.86	5	5	4	4	4	3	4	nie									tak	tak	kobieta	20	18-20 lat	miasto powyżej 500 tys. mieszk.	miasto pow. 500 tys. mieszk.	lekarski	I rok studia jednolite magisterskie	Rok pierwszy
Papier gotowe	4	3	4	4	5	2	3	4	3	2	3	4	4	3	3.57	4	4	3	3	4	1	3	nie									nie mam zdania	tak	mężczyzna	20	18-20 lat	miasto powyżej 500 tys. mieszk.	miasto pow. 500 tys. mieszk.	lekarski	I rok studia jednolite magisterskie	Rok pierwszy
Papier gotowe	5	2	5	5	4	2	3	4	3	3	3	4	4	5	4	4	3	3	4	5	3	1	tak	1	0	0	0	0	0	1-15 godzin	nie	nie mam zdania	tak	kobieta	19	18-20 lat	miasto 100 - 250 tys. mieszk.	miasto 50 - 500 tys. mieszk.	lekarski	I rok studia jednolite magisterskie	Rok pierwszy
Papier gotowe	3	3	3	3	4	3	3	2	2	4	2	4	2	3	3.07	3	4	4	2	2	2	2	tak	1	0	0	0	0	0	1-15 godzin	tak	tak	nie	kobieta	20	18-20 lat	wieś	wieś	lekarski	I rok studia jednolite magisterskie	Rok pierwszy
Papier gotowe	3	1	3	5	5	1	5	5	1	3	5	5	5	5	4.57	3	4	4	2	2	2	2	tak	1	0	0	0	0	0	1-15 godzin	tak	tak	nie	mężczyzna	24	24 lata i więcej	miasto 100 - 250 tys. mieszk.	miasto 50 - 500 tys. mieszk.	lekarski	I rok studia jednolite magisterskie	Rok pierwszy
Papier gotowe	5	4	4	4	3	2	3	4	4	3	3	4	3	3	3.36	4	3	5	4	4	3	3	nie									nie mam zdania	tak	kobieta	20	18-20 lat	miasto poniżej 50 tys. mieszk.	miasto pon. 50 tys. mieszk.	lekarski	I rok studia jednolite magisterskie	Rok pierwszy
Papier gotowe	3	2	5	4	4	3	3	4	3	2	3	4	4	3	3.5	3	4	2	5	3	3	1	nie									nie mam zdania	nie	kobieta	20	18-20 lat	miasto 50 - 100 tys. mieszk.	miasto 50 - 500 tys. mieszk.	lekarski	I rok studia jednolite magisterskie	Rok pierwszy
Papier gotowe	3	4	5	5	5	3	4	4	3	3	3	4	3	3	3.57	5	3	4	4	4	3	2	tak	0	0	1	0	0	0	1-15 godzin	tak	tak	nie	kobieta	21	21-23 lata	wieś	wieś	lekarski	I rok studia jednolite magisterskie	Rok pierwszy
Papier gotowe	3	2	4	4	4	2	4	4	3	3	4	4	3	4	3.71	4	4	4	4	4	2	3	nie									nie	nie	kobieta	21	21-23 lata	miasto powyżej 500 tys. mieszk.	miasto pow. 500 tys. mieszk.	lekarski	I rok studia jednolite magisterskie	Rok pierwszy
Papier gotowe	5	4	5	5	5	2	3	4	4	3	3	4	4	5	3.86	3	4	2	1	4	1	3	nie									nie mam zdania	nie	kobieta	19	18-20 lat	miasto 50 - 100 tys. mieszk.	miasto 50 - 500 tys. mieszk.	lekarski	I rok studia jednolite magisterskie	Rok pierwszy
Papier gotowe	4	3	5	4	4	3	3	4	3	3	4	4	3	3	3.57	4	3	1	3	4	3	2	nie									nie mam zdania	nie	kobieta	19	18-20 lat	wieś	wieś	lekarski	I rok studia jednolite magisterskie	Rok pierwszy
Papier gotowe	4	2	5	5	5	1	3	5	2	3	2	5	4	5	4.21	5	2	4	5	5	3	4	tak	1	0	0	0	0	0	1-15 godzin	nie	nie mam zdania	tak	kobieta	19	18-20 lat	miasto 100 - 250 tys. mieszk.	miasto 50 - 500 tys. mieszk.	lekarski	I rok studia jednolite magisterskie	Rok pierwszy
Papier gotowe	4	3	4	4	4	3	3	4	4	3	3	4	4	4	3.5	4	4	3	5	5	5	1	tak	1	1	0	0	0	0	1-15 godzin	nie wiem	nie	tak	inna	19	18-20 lat	wieś	wieś	lekarski	I rok studia jednolite magisterskie	Rok pierwszy
Papier gotowe	3	4	5	4	5	2	4	5	3	3	5	4	5	4	4	5	4	4	4	3	3	3	nie									nie mam zdania	nie	kobieta	21	21-23 lata	miasto 50 - 100 tys. mieszk.	miasto 50 - 500 tys. mieszk.	lekarski	I rok studia jednolite magisterskie	Rok pierwszy
Papier gotowe	4	3	4	4	4	3	3	4	3	3	3	4	4	4	3.57	4	4	3	2	4	3	2	nie									nie	nie	kobieta	21	21-23 lata	miasto powyżej 500 tys. mieszk.	miasto pow. 500 tys. mieszk.	lekarski	I rok studia jednolite magisterskie	Rok pierwszy
Papier gotowe	4	2	5	5	5	2	4	4	2	3	4	4	3	4	4.07	4	5	4	4	4	1	2	nie									nie	nie	kobieta	21	21-23 lata	miasto 100 - 250 tys. mieszk.	miasto 50 - 500 tys. mieszk.	lekarski	I rok studia jednolite magisterskie	Rok pierwszy
Papier gotowe	5	4	4	4	4	5	3	4	3	2	3	4	4	2	3.21	5	4	2	3	4	3	2	tak	1	0	0	0	0	0	1-15 godzin	tak	nie mam zdania	nie	kobieta	19	18-20 lat	miasto 100 - 250 tys. mieszk.	miasto 50 - 500 tys. mieszk.	lekarski	I rok studia jednolite magisterskie	Rok pierwszy
Papier gotowe	5	2	4	4	4	1	3	4	3	2	4	4	3	3	3.71	4	4	2	4	4	3	3	nie									nie	tak	kobieta	19	18-20 lat	wieś	wieś	lekarski	I rok studia jednolite magisterskie	Rok pierwszy
Papier gotowe	5	2	4	4	4	1	3	4	2	2	4	2	2	1	3.43	1	1	2	2	4	3	3	nie									nie mam zdania	tak	kobieta	20	18-20 lat	miasto powyżej 500 tys. mieszk.	miasto pow. 500 tys. mieszk.	lekarski	I rok studia jednolite magisterskie	Rok pierwszy
Papier gotowe	5	2	4	4	4	1	3	4	2	2	4	3	3	2	3.64	1	1	2	2	4	3	3	nie									nie mam zdania	nie	kobieta	22	21-23 lata	miasto 50 - 100 tys. mieszk.	miasto 50 - 500 tys. mieszk.	lekarski	I rok studia jednolite magisterskie	Rok pierwszy
Papier gotowe	5	4	4	4	5	3	4	4	5	2	5	5	4	5	3.79	5	3	2	5	5	3	3	nie									nie mam zdania	nie	kobieta	20	18-20 lat	miasto powyżej 500 tys. mieszk.	miasto pow. 500 tys. mieszk.	lekarski	I rok studia jednolite magisterskie	Rok pierwszy
Papier gotowe	4	2	5	3	4	3	3	4	2	3	3	4	3	5	3.71	4	5	3	2	4	2	2	tak	1	0	0	0	0	0	nie wiem	tak	nie mam zdania	nie	kobieta	19	18-20 lat	miasto powyżej 500 tys. mieszk.	miasto pow. 500 tys. mieszk.	lekarski	I rok studia jednolite magisterskie	Rok pierwszy
Papier gotowe	5	5	5	5	5	2	5	5	2	3	3	5	5	5	4.29	5	5	5	3	5	1	2	nie									tak	nie	kobieta	20	18-20 lat	miasto poniżej 50 tys. mieszk.	miasto pon. 50 tys. mieszk.	lekarski	I rok studia jednolite magisterskie	Rok pierwszy
Papier gotowe	4	3	4	4	2	3	3	4	2	3	3	4	3	3	3.36	4	4	2	3	4	3	3	nie									nie mam zdania	nie	kobieta	19	18-20 lat	miasto poniżej 50 tys. mieszk.	miasto pon. 50 tys. mieszk.	lekarski	I rok studia jednolite magisterskie	Rok pierwszy
Papier gotowe	4	3	4	4	4	2	3	4	4	3	3	4	4	4	3.57	4	4	3	4	4	2	3	tak	1	0	0	0	0	0	16-30 godzin	tak	tak	nie	kobieta	24	24 lata i więcej	wieś	wieś	lekarski	I rok studia jednolite magisterskie	Rok pierwszy
Papier gotowe	4	2	5	5	4	2	4	4	3	3	4	4	5	4	4.07	5	5	5	3	5	4	3	tak	1	0	0	0	0	0	1-15 godzin	tak	nie mam zdania	tak	kobieta	21	21-23 lata	wieś	wieś	lekarski	I rok studia jednolite magisterskie	Rok pierwszy
Papier gotowe	4	4	5	5	5	3	2	4	4	2	2	4	4	3	3.36	5	3	4	3	4	5	5	nie									nie	nie	kobieta	18	18-20 lat	wieś	wieś	lekarski	I rok studia jednolite magisterskie	Rok pierwszy
Papier gotowe	5	4	5	5	5	3	2	4	4	2	2	4	4	4	3.5	2	5	1	4	4	3	2	nie									nie	tak	kobieta	22	21-23 lata	miasto powyżej 500 tys. mieszk.	miasto pow. 500 tys. mieszk.	lekarski	I rok studia jednolite magisterskie	Rok pierwszy
Papier gotowe	4	3	4	4	4	2	3	4	3	3	4	4	4	4	3.71	3	4	3	3	4	3	3	nie									nie mam zdania	nie	mężczyzna	23	21-23 lata	miasto poniżej 50 tys. mieszk.	miasto pon. 50 tys. mieszk.	lekarski	I rok studia jednolite magisterskie	Rok pierwszy
Papier gotowe	5	2	5	5	3	1	4	4	4	2	2	4	4	4	3.79	4	4	2	4	4	3	3	nie									nie mam zdania	tak	kobieta	20	18-20 lat	miasto 50 - 100 tys. mieszk.	miasto 50 - 500 tys. mieszk.	lekarski	I rok studia jednolite magisterskie	Rok pierwszy
Papier gotowe	4	3	5	3	4	3	5	5	3	3	4	4	4	4	3.86	5	5	4	4	4	3	3	tak	1	0	0	0	0	0	16-30 godzin	nie	nie mam zdania	tak	mężczyzna	20	18-20 lat	miasto powyżej 500 tys. mieszk.	miasto pow. 500 tys. mieszk.	lekarski	I rok studia jednolite magisterskie	Rok pierwszy
Papier gotowe	2	2	2	2	2	2	2	2	2	2	2	2	2	2	2.43	4	3	3	4	3	1	3	nie									nie mam zdania	nie	mężczyzna	20	18-20 lat	wieś	wieś	lekarski	I rok studia jednolite magisterskie	Rok pierwszy
Papier gotowe	5	3	4	5	5	4	5	5	5	5	5	5	5	5	4.29	5	5	5	5	4	5	3	tak	1	0	0	0	0	0	1-15 godzin	tak	nie mam zdania	nie	kobieta	20	18-20 lat	miasto 100 - 250 tys. mieszk.	miasto 50 - 500 tys. mieszk.	lekarski	I rok studia jednolite magisterskie	Rok pierwszy
Papier gotowe	4	2	5	5	4	2	3	4	3	2	4	4	4	4	3.86	5	4	3	2	2	3	3	nie									nie mam zdania	nie	mężczyzna	20	18-20 lat	miasto poniżej 50 tys. mieszk.	miasto pon. 50 tys. mieszk.	lekarski	I rok studia jednolite magisterskie	Rok pierwszy
Papier gotowe	4	3	5	5	5	3	4	4	2	3	3	4	3	3	3.79	4	3	2	3	3	3	3	tak	1	0	0	0	0	0	16-30 godzin	nie	nie mam zdania	nie	kobieta	20	18-20 lat	miasto 250 - 500 tys. mieszk.	miasto 50 - 500 tys. mieszk.	lekarski	I rok studia jednolite magisterskie	Rok pierwszy
Papier gotowe	5	3	4	4	5	2	4	5	4	4	4	4	4	4	4	5	4	2	4	4	3	2	tak	1	0	0	0	0	0	1-15 godzin	nie	nie mam zdania	tak	kobieta	20	18-20 lat	miasto poniżej 50 tys. mieszk.	miasto pon. 50 tys. mieszk.	lekarski	I rok studia jednolite magisterskie	Rok pierwszy
Papier gotowe	4	4	5	5	5	3	3	5	2	3	4	5	4	5	4.07	4	4	4	2	4	3	2	nie									nie	nie	kobieta	21	21-23 lata	miasto poniżej 50 tys. mieszk.	miasto pon. 50 tys. mieszk.	lekarski	I rok studia jednolite magisterskie	Rok pierwszy
Papier gotowe	4	3	5	4	2	3	3	4	3	2	3	4	3	3	3.29	4	3	3	4	3	2	3	tak	1	0	0	0	0	0	1-15 godzin	tak	nie mam zdania	nie	mężczyzna	19	18-20 lat	miasto poniżej 50 tys. mieszk.	miasto pon. 50 tys. mieszk.	lekarski	I rok studia jednolite magisterskie	Rok pierwszy
Papier gotowe	4	3	5	5	4	2	3	5	2	3	3	3	4	3	3.79	4	3	3	3	4	3	3	nie									nie mam zdania	tak	mężczyzna	19	18-20 lat	miasto 50 - 100 tys. mieszk.	miasto 50 - 500 tys. mieszk.	lekarski	I rok studia jednolite magisterskie	Rok pierwszy
Papier gotowe	4	3	5	4	5	2	4	5	2	3	4	5	4	4	4.14	5	4	2	2	5	5	1	nie									tak	tak	mężczyzna	20	18-20 lat	wieś	wieś	lekarski	I rok studia jednolite magisterskie	Rok pierwszy
Papier gotowe	4	4	4	5	4	4	3	5	3	1	4	3	4	3	3.36	4	2	3	3	3	1	3	tak	1	0	0	0	0	0	1-15 godzin	nie wiem	nie mam zdania	tak	kobieta	19	18-20 lat	wieś	wieś	lekarski	I rok studia jednolite magisterskie	Rok pierwszy
Papier gotowe	5	2	5	5	5	2	4	5	2	3	3	5	5	5	4.43	4	4	4	5	4	3	3	nie									nie mam zdania	nie	mężczyzna	19	18-20 lat	miasto powyżej 500 tys. mieszk.	miasto pow. 500 tys. mieszk.	lekarski	I rok studia jednolite magisterskie	Rok pierwszy
Papier gotowe	1	2	3	1	2	3	2	3	5	3	4	3	4	2	2.57	1	1	1	5	5	5	3	nie									tak	tak	kobieta	25	24 lata i więcej	miasto powyżej 500 tys. mieszk.	miasto pow. 500 tys. mieszk.	lekarski	I rok studia jednolite magisterskie	Rok pierwszy
Papier gotowe	5	2	5	5	5	2	3	5	4	2	2	5	5	5	4.07	2	4	4	1	5	2	2	tak	1	0	0	0	0	0	1-15 godzin	nie	nie	nie	kobieta	19	18-20 lat	miasto powyżej 500 tys. mieszk.	miasto pow. 500 tys. mieszk.	lekarski	I rok studia jednolite magisterskie	Rok pierwszy
Papier gotowe	4	2	5	5	4	1	5	5	3	4	4	4	4	4	4.29	3	3	1	4	4	3	2	nie									nie mam zdania	tak	kobieta	20	18-20 lat	miasto 100 - 250 tys. mieszk.	miasto 50 - 500 tys. mieszk.	lekarski	I rok studia jednolite magisterskie	Rok pierwszy
Papier gotowe	5	2	5	5	3	2	3	4	2	4	4	4	4	4	4.07	4	4	2	2	5	2	1	tak	1	0	0	0	0	0	1-15 godzin	nie	nie mam zdania	nie	kobieta	20	18-20 lat	miasto powyżej 500 tys. mieszk.	miasto pow. 500 tys. mieszk.	lekarski	I rok studia jednolite magisterskie	Rok pierwszy
Papier gotowe	4	2	5	4	4	3	3	4	4	2	2	4	4	3	3.43	4	3	3	4	3	3	2	nie									nie mam zdania	nie	kobieta	19	18-20 lat	wieś	wieś	lekarski	I rok studia jednolite magisterskie	Rok pierwszy
Papier gotowe	5	4	5	5	5	2	5	5	2	5	5	5	5	5	4.64	5	5	5	5	5	2	1	tak	0	1	0	0	0	0	1-15 godzin	nie	nie	nie	kobieta	22	21-23 lata	miasto powyżej 500 tys. mieszk.	miasto pow. 500 tys. mieszk.	lekarski	I rok studia jednolite magisterskie	Rok pierwszy
Papier gotowe	3	3	5	4	5	2	4	4	3	3	5	3	4	3	3.79	5	4	4	4	4	3	2	tak	0	0	1	0	0	0	nie wiem	nie wiem	nie	tak	mężczyzna	19	18-20 lat	miasto 100 - 250 tys. mieszk.	miasto 50 - 500 tys. mieszk.	lekarski	I rok studia jednolite magisterskie	Rok pierwszy
Papier gotowe	4	2	5	5	5	3	5	5	5	3	5	5	5	5	4.29	4	5	2	4	5	3	1	nie									nie mam zdania	tak	mężczyzna	20	18-20 lat	wieś	wieś	lekarski	I rok studia jednolite magisterskie	Rok pierwszy
Papier gotowe	3	3	4	4	3	4	5	2	2	3	3	3	4	4	3.36	4	5	5	4	4	3	2	nie									nie mam zdania	nie	kobieta	22	21-23 lata	wieś	wieś	lekarski	I rok studia jednolite magisterskie	Rok pierwszy
Papier gotowe	5	2	5	5	5	2	3	5	5	3	4	5	5	3	4.07	4	4	4	3	4	1	3	nie									nie mam zdania	nie	kobieta	20	18-20 lat	wieś	wieś	lekarski	I rok studia jednolite magisterskie	Rok pierwszy
Papier gotowe	5	2	5	5	5	1	3	5	2	3	5	5	5	5	4.57	5	3	2	4	4	2	1	nie									nie	nie	kobieta	21	21-23 lata	wieś	wieś	lekarski	I rok studia jednolite magisterskie	Rok pierwszy
Papier gotowe	4	3	5	5	5	2	2	4	4	2	5	5	5	4	3.93	4	4	4	2	2	2	2	nie									nie	nie	kobieta	19	18-20 lat	miasto powyżej 500 tys. mieszk.	miasto pow. 500 tys. mieszk.	lekarski	I rok studia jednolite magisterskie	Rok pierwszy
Papier gotowe	4	2	5	5	5	2	3	5	3	3	3	3	5	2	3.86	5	5	3	5	5	2	1	tak	1	0	0	0	0	0	16-30 godzin	tak	nie	nie	kobieta	23	21-23 lata	miasto powyżej 500 tys. mieszk.	miasto pow. 500 tys. mieszk.	lekarski	I rok studia jednolite magisterskie	Rok pierwszy
Papier gotowe	4	3	5	5	5	2	4	5	3	4	4	4	4	4	4.14	5	5	2	5	5	3	3	nie									tak	nie	kobieta	21	21-23 lata	wieś	wieś	lekarski	I rok studia jednolite magisterskie	Rok pierwszy
Papier gotowe	3	4	5	4	5	4	4	4	4	2	2	4	5	4	3.43	1	5	3	2	5	5	3	tak	1	0	0	0	0	0	1-15 godzin	tak	nie mam zdania	tak	mężczyzna	19	18-20 lat	miasto 100 - 250 tys. mieszk.	miasto 50 - 500 tys. mieszk.	lekarski	I rok studia jednolite magisterskie	Rok pierwszy
Papier gotowe	3	3	4	3	3	3	3	3	3	3	3	4	3	4	3.21	4	2	3	2	3	3	3	tak	1	0	0	0	0	0	1-15 godzin	nie wiem	tak	nie	mężczyzna	20	18-20 lat	miasto 250 - 500 tys. mieszk.	miasto 50 - 500 tys. mieszk.	lekarski	I rok studia jednolite magisterskie	Rok pierwszy
Papier gotowe	5	4	5	5	5	2	3	4	4	4	4	3	4	5	3.93	5	4	4	4	5	5	2	tak	1	0	0	0	0	0	1-15 godzin	nie	nie	tak	kobieta	28	24 lata i więcej	miasto poniżej 50 tys. mieszk.	miasto pon. 50 tys. mieszk.	lekarski	I rok studia jednolite magisterskie	Rok pierwszy
Papier gotowe	3	3	5	5	5	1	5	5	5	5	4	3	5	5	4.21	5	5	4	5	5	5	3	nie									tak	nie	mężczyzna	20	18-20 lat	wieś	wieś	lekarski	I rok studia jednolite magisterskie	Rok pierwszy
Papier gotowe	4	3	5	4	4	3	3	4	4	3	4	4	4	4	3.64	4	4	4	4	2	2	2	tak	0	0	0	0	0	1	powyżej 30 godzin	tak	nie mam zdania	tak	mężczyzna	20	18-20 lat	wieś	wieś	lekarski	I rok studia jednolite magisterskie	Rok pierwszy
Papier gotowe	4	2	4	4	4	2	4	4	3	4	4	4	4	3	3.86	5	5	2	4	4	3	3	nie									nie mam zdania	nie	mężczyzna	19	18-20 lat	miasto poniżej 50 tys. mieszk.	miasto pon. 50 tys. mieszk.	lekarski	I rok studia jednolite magisterskie	Rok pierwszy
Papier gotowe	4	2	5	5	5	2	4	4	3	2	2	5	5	5	4.07	5	2	4	4	4	2	2	nie									nie	nie	kobieta	20	18-20 lat	miasto 100 - 250 tys. mieszk.	miasto 50 - 500 tys. mieszk.	lekarski	I rok studia jednolite magisterskie	Rok pierwszy
Papier gotowe	3	3	2	3	5	2	3	3	4	3	4	4	4	5	3.43	5	4	2	2	3	2	3	nie									tak	nie	kobieta	19	18-20 lat	miasto powyżej 500 tys. mieszk.	miasto pow. 500 tys. mieszk.	lekarski	I rok studia jednolite magisterskie	Rok pierwszy
Papier gotowe	4	2	5	4	4	2	5	4	3	3	4	4	5	4	4.07	4	5	1	4	3	3	3	nie									nie mam zdania	tak	mężczyzna	20	18-20 lat	miasto 50 - 100 tys. mieszk.	miasto 50 - 500 tys. mieszk.	lekarski	I rok studia jednolite magisterskie	Rok pierwszy
Papier gotowe	1	2	5	5	5	2	5	5	2	4	5	5	2	4	4.14	5	5	2	5	5	4	2	tak	1	0	0	1	1	0	16-30 godzin	tak	nie	nie	kobieta	23	21-23 lata	miasto powyżej 500 tys. mieszk.	miasto pow. 500 tys. mieszk.	lekarski	I rok studia jednolite magisterskie	Rok pierwszy
Papier gotowe	4	2	4	4	4	3	4	4	3	2	3	4	4	5	3.71	4	4	1	4	4	1	2	nie									nie mam zdania	nie	kobieta	20	18-20 lat	wieś	wieś	lekarski	I rok studia jednolite magisterskie	Rok pierwszy
Papier gotowe	5	3	5	4	4	4	3	4	3	3	3	4	3	4	3.57	3	3	2	3	3	3	3	nie									nie	nie	mężczyzna	19	18-20 lat	miasto 250 - 500 tys. mieszk.	miasto 50 - 500 tys. mieszk.	lekarski	I rok studia jednolite magisterskie	Rok pierwszy
Papier gotowe	1	2	3	4	5	4	3	2	1	2	3	4	5	4	3.36	4	3	2	3	4	2	5	nie									nie mam zdania	nie	kobieta	20	18-20 lat	miasto powyżej 500 tys. mieszk.	miasto pow. 500 tys. mieszk.	lekarski	I rok studia jednolite magisterskie	Rok pierwszy
Papier gotowe	3	4	5	3	5	4	2	3	4	2	4	2	2	2	2.79	5	5	4	1	4	1	1	nie									tak	nie	kobieta	21	21-23 lata	miasto poniżej 50 tys. mieszk.	miasto pon. 50 tys. mieszk.	lekarski	I rok studia jednolite magisterskie	Rok pierwszy
Papier gotowe	4	2	5	5	5	2	4	4	4	3	3	4	4	3	3.86	5	4	3	4	4	2	2	nie									nie mam zdania	nie	kobieta	20	18-20 lat	miasto 100 - 250 tys. mieszk.	miasto 50 - 500 tys. mieszk.	lekarski	I rok studia jednolite magisterskie	Rok pierwszy
Papier gotowe	4	4	5	4	3	4	2	4	4	3	3	3	2	4	3.07	4	2	1	3	2	2	3	nie									tak	nie	mężczyzna	21	21-23 lata	miasto 50 - 100 tys. mieszk.	miasto 50 - 500 tys. mieszk.	lekarski	I rok studia jednolite magisterskie	Rok pierwszy
Papier gotowe	4	3	4	4	4	1	5	5	5	5	5	5	5	5	4.29	4	3	2	4	4	3	1	nie									nie mam zdania	nie	mężczyzna	25	24 lata i więcej	miasto powyżej 500 tys. mieszk.	miasto pow. 500 tys. mieszk.	lekarski	I rok studia jednolite magisterskie	Rok pierwszy
Papier gotowe	5	4	4	3	3	5	4	3	2	1	3	3	5	4	3.21	2	4	3	5	2	2	4	tak	0	1	0	0	0	0	16-30 godzin	nie wiem	nie mam zdania	nie	kobieta	20	18-20 lat	miasto powyżej 500 tys. mieszk.	miasto pow. 500 tys. mieszk.	lekarski	I rok studia jednolite magisterskie	Rok pierwszy
Papier gotowe	4	2	4	4	4	2	4	4	2	3	4	4	4	4	3.93	4	4	4	2	4	3	3	nie									nie	nie	kobieta	21	21-23 lata	miasto powyżej 500 tys. mieszk.	miasto pow. 500 tys. mieszk.	lekarski	I rok studia jednolite magisterskie	Rok pierwszy
Papier gotowe	4	4	4	5	5	4	4	5	4	2	3	5	5	4	3.71	5	4	5	5	5	4	2	nie									nie mam zdania	nie	mężczyzna	20	18-20 lat	miasto poniżej 50 tys. mieszk.	miasto pon. 50 tys. mieszk.	lekarski	I rok studia jednolite magisterskie	Rok pierwszy
Papier gotowe	4	2	5	4	4	2	3	3	2	2	3	4	4	4	3.71	4	1	4	2	2	3	3	nie									nie	nie	kobieta	19	18-20 lat	miasto poniżej 50 tys. mieszk.	miasto pon. 50 tys. mieszk.	lekarski	I rok studia jednolite magisterskie	Rok pierwszy
Papier gotowe	3	3	5	3	3	3	3	3	3	3	3	3	3	3	3.14	3	3	3	3	3	3	3	nie									nie mam zdania	nie	mężczyzna	19	18-20 lat	wieś	wieś	lekarski	I rok studia jednolite magisterskie	Rok pierwszy
Papier gotowe	5	2	5	5	5	2	4	5	3	4	4	5	5	5	4.5	5	3	2	4	4	1	1	nie									nie mam zdania	tak	mężczyzna	19	18-20 lat	miasto poniżej 50 tys. mieszk.	miasto pon. 50 tys. mieszk.	lekarski	I rok studia jednolite magisterskie	Rok pierwszy
Papier gotowe	5	3	5	5	3	2	4	5	4	3	4	4	3	3	3.79	5	3	4	4	5	3	1	nie									nie mam zdania	nie	mężczyzna	22	21-23 lata	miasto poniżej 50 tys. mieszk.	miasto pon. 50 tys. mieszk.	lekarski	I rok studia jednolite magisterskie	Rok pierwszy
Papier gotowe	3	2	4	5	4	3	3	4	3	4	4	3	3	3	3.57	5	3	2	1	3	3	3	nie									nie	nie	kobieta	21	21-23 lata	wieś	wieś	lekarski	I rok studia jednolite magisterskie	Rok pierwszy
Papier gotowe	4	3	5	5	5	1	4	5	1	2	2	3	4	4	4	1	5	1	2	4	3	3	tak	1	0	0	0	0	0	1-15 godzin	nie	tak	tak	kobieta	20	18-20 lat	miasto 250 - 500 tys. mieszk.	miasto 50 - 500 tys. mieszk.	lekarski	I rok studia jednolite magisterskie	Rok pierwszy
Papier gotowe	5	4	5	5	4	3	3	4	3	3	4	4	5	5	3.93	5	5	2	3	5	3	3	tak	1	0	0	0	0	0	1-15 godzin	tak	nie	nie	kobieta	19	18-20 lat	miasto poniżej 50 tys. mieszk.	miasto pon. 50 tys. mieszk.	lekarski	I rok studia jednolite magisterskie	Rok pierwszy
Papier gotowe	5	4	5	5	5	4	4	5	2	3	3	4	4	4	3.93	4	2	4	3	4	3	1	nie									nie mam zdania	nie	kobieta	19	18-20 lat	miasto 50 - 100 tys. mieszk.	miasto 50 - 500 tys. mieszk.	lekarski	I rok studia jednolite magisterskie	Rok pierwszy
Papier gotowe	4	2	5	5	5	2	4	4	4	4	4	3	4	4	4	5	3	2	4	3	3	3	tak	1	0	0	0	0	1	powyżej 30 godzin	tak	nie mam zdania	tak	mężczyzna	20	18-20 lat	miasto poniżej 50 tys. mieszk.	miasto pon. 50 tys. mieszk.	lekarski	I rok studia jednolite magisterskie	Rok pierwszy
Papier gotowe	5	2	5	5	4	3	3	4	3	4	3	4	5	4	4	5	4	4	4	3	1	1	tak	0	0	0	0	0	1	1-15 godzin	nie	nie mam zdania	tak	mężczyzna	19	18-20 lat	miasto 100 - 250 tys. mieszk.	miasto 50 - 500 tys. mieszk.	lekarski	I rok studia jednolite magisterskie	Rok pierwszy
Papier gotowe	4	3	4	4	2	4	4	3	2	4	4	3	4	4	3.5	4	4	4	2	4	3	3	nie									nie	nie	mężczyzna	22	21-23 lata	miasto poniżej 50 tys. mieszk.	miasto pon. 50 tys. mieszk.	lekarski	I rok studia jednolite magisterskie	Rok pierwszy
Papier gotowe	5	2	5	4	5	3	3	5	4	1	4	5	5	5	4	5	3	5	5	4	3	3	nie									nie	tak	kobieta	19	18-20 lat	miasto powyżej 500 tys. mieszk.	miasto pow. 500 tys. mieszk.	lekarski	I rok studia jednolite magisterskie	Rok pierwszy
Papier gotowe	5	2	5	4	5	2	3	4	2	3	3	4	4	4	4	4	2	2	4	4	1	2	nie									tak	tak	mężczyzna	19	18-20 lat	miasto powyżej 500 tys. mieszk.	miasto pow. 500 tys. mieszk.	lekarski	I rok studia jednolite magisterskie	Rok pierwszy
Papier gotowe	5	2	5	4	5	1	4	4	3	2	3	4	3	4	3.93	4	3	2	4	4	1	2	tak	1	0	0	0	0	0	1-15 godzin	nie	tak	tak	mężczyzna	19	18-20 lat	miasto 250 - 500 tys. mieszk.	miasto 50 - 500 tys. mieszk.	lekarski	I rok studia jednolite magisterskie	Rok pierwszy
Papier gotowe	4	3	5	4	4	3	3	4	3	2	3	5	3	4	3.57	4	3	4	4	4	4	4	tak	1	0	0	0	0	0	1-15 godzin	nie wiem	nie mam zdania	nie	mężczyzna	19	18-20 lat	wieś	wieś	lekarski	I rok studia jednolite magisterskie	Rok pierwszy
Papier gotowe	5	3	5	4	4	2	4	4	2	3	4	4	4	4	4	5	4	2	2	4	2	2	tak	1	0	0	0	0	0	1-15 godzin	tak	nie mam zdania	nie	kobieta	19	18-20 lat	wieś	wieś	lekarski	I rok studia jednolite magisterskie	Rok pierwszy
Papier gotowe	4	4	4	5	4	3	2	4	3	2	2	4	4	4	3.36	5	5	4	4	5	3	3	tak	1	0	0	0	0	0	1-15 godzin	tak	nie	nie	kobieta	19	18-20 lat	miasto poniżej 50 tys. mieszk.	miasto pon. 50 tys. mieszk.	lekarski	I rok studia jednolite magisterskie	Rok pierwszy
Papier gotowe	3	3	5	4	4	2	4	4	3	3	4	5	3	4	3.79	4	4	2	4	4	3	3	nie									nie mam zdania	nie	kobieta	20	18-20 lat	miasto 250 - 500 tys. mieszk.	miasto 50 - 500 tys. mieszk.	lekarski	I rok studia jednolite magisterskie	Rok pierwszy
Papier gotowe	3	3	5	4	4	2	4	5	4	3	4	3	4	4	3.71	2	4	3	3	3	3	2	nie									nie	nie	kobieta	20	18-20 lat	miasto powyżej 500 tys. mieszk.	miasto pow. 500 tys. mieszk.	lekarski	I rok studia jednolite magisterskie	Rok pierwszy
Papier gotowe	4	4	5	5	2	2	4	3	4	4	2	5	3	4	3.5	5	5	1	1	3	3	3	tak	1	0	0	0	0	0	1-15 godzin	tak	nie mam zdania	tak	kobieta	19	18-20 lat	miasto powyżej 500 tys. mieszk.	miasto pow. 500 tys. mieszk.	lekarski	I rok studia jednolite magisterskie	Rok pierwszy
Papier gotowe	5	1	5	5	4	2	3	5	4	3	3	5	4	5	4.14	4	4	4	3	5	3	2	nie									nie mam zdania	nie	kobieta	20	18-20 lat	miasto poniżej 50 tys. mieszk.	miasto pon. 50 tys. mieszk.	lekarski	I rok studia jednolite magisterskie	Rok pierwszy
Papier gotowe	4	2	2	4	5	4	4	3	4	3	2	3	4	5	3.36	5	2	4	3	4	3	1	nie									nie mam zdania	tak	kobieta	20	18-20 lat	miasto powyżej 500 tys. mieszk.	miasto pow. 500 tys. mieszk.	lekarski	I rok studia jednolite magisterskie	Rok pierwszy
Papier gotowe	3	4	5	4	4	2	3	5	3	2	2	4	3	5	3.5	4	4	2	2	4	3	3	nie									nie mam zdania	nie	kobieta	20	18-20 lat	miasto 50 - 100 tys. mieszk.	miasto 50 - 500 tys. mieszk.	lekarski	I rok studia jednolite magisterskie	Rok pierwszy
Papier gotowe	5	2	4	4	4	2	4	4	2	3	4	4	4	5	4.07	4	3	2	3	4	3	2	tak	1	0	0	0	0	0	1-15 godzin	tak	nie mam zdania	tak	mężczyzna	19	18-20 lat	wieś	wieś	lekarski	I rok studia jednolite magisterskie	Rok pierwszy
Papier gotowe	4	2	5	5	5	2	4	4	3	3	4	4	4	4	4.07	4	3	2	2	3	3	2	nie									nie	nie	kobieta	19	18-20 lat	miasto poniżej 50 tys. mieszk.	miasto pon. 50 tys. mieszk.	lekarski	I rok studia jednolite magisterskie	Rok pierwszy
Papier gotowe	3	3	4	5	4	2	4	4	3	3	3	3	3	4	3.57	4	4	3	4	4	3	3	nie									nie mam zdania	nie	kobieta	20	18-20 lat	wieś	wieś	lekarski	I rok studia jednolite magisterskie	Rok pierwszy
Papier gotowe	3	3	4	4	4	2	4	4	2	3	4	4	4	4	3.79	4	4	5	2	3	3	3	nie									nie	nie	kobieta	21	21-23 lata	miasto 100 - 250 tys. mieszk.	miasto 50 - 500 tys. mieszk.	lekarski	I rok studia jednolite magisterskie	Rok pierwszy
Papier gotowe	3	3	5	4	5	3	3	3	3	3	3	4	4	5	3.64	4	4	3	3	3	3	3	tak	1	0	0	0	0	0	1-15 godzin	nie	nie mam zdania	nie	kobieta	23	21-23 lata	miasto powyżej 500 tys. mieszk.	miasto pow. 500 tys. mieszk.	lekarski	I rok studia jednolite magisterskie	Rok pierwszy
Papier gotowe	3	3	5	4	5	4	4	4	4	4	3	4	3	3	3.5	5	5	5	1	3	2	2	nie									nie mam zdania	nie	kobieta	21	21-23 lata	miasto powyżej 500 tys. mieszk.	miasto pow. 500 tys. mieszk.	lekarski	I rok studia jednolite magisterskie	Rok pierwszy
Papier gotowe	3	3	4	4	4	2	3	3	4	4	4	4	4	4	3.57	4	4	4	2	4	4	4	nie									tak	nie	kobieta	24	24 lata i więcej	miasto poniżej 50 tys. mieszk.	miasto pon. 50 tys. mieszk.	lekarski	I rok studia jednolite magisterskie	Rok pierwszy
Papier gotowe	4	2	4	4	4	2	4	4	4	3	4	4	2	4	3.64	4	3	2	3	3	3	2	nie									nie mam zdania	nie	kobieta	20	18-20 lat	miasto powyżej 500 tys. mieszk.	miasto pow. 500 tys. mieszk.	lekarski	I rok studia jednolite magisterskie	Rok pierwszy
Papier gotowe	4	4	5	4	4	2	3	4	2	3	4	4	4	4	3.79	2	4	2	4	4	2	2	tak	1	0	0	0	0	0	1-15 godzin	nie	nie	nie	kobieta	20	18-20 lat	wieś	wieś	lekarski	I rok studia jednolite magisterskie	Rok pierwszy
Papier gotowe	4	2	5	5	5	2	4	5	2	3	4	4	5	3	4.21	4	5	3	4	5	3	2	nie									nie mam zdania	tak	kobieta	20	18-20 lat	miasto poniżej 50 tys. mieszk.	miasto pon. 50 tys. mieszk.	lekarski	I rok studia jednolite magisterskie	Rok pierwszy
Papier gotowe	3	2	4	4	4	3	5	3	4	2	4	5	3	2	3.43	5	4	5	3	3	3	2	tak	1	0	0	0	0	0	1-15 godzin	nie wiem	nie mam zdania	nie	kobieta	20	18-20 lat	miasto 50 - 100 tys. mieszk.	miasto 50 - 500 tys. mieszk.	lekarski	I rok studia jednolite magisterskie	Rok pierwszy
Papier gotowe	3	2	5	4	4	3	5	3	4	2	4	5	3	2	3.5	5	4	5	3	3	3	2	tak	1	0	0	0	0	0	1-15 godzin	nie wiem	nie mam zdania	nie	kobieta	21	21-23 lata	miasto 50 - 100 tys. mieszk.	miasto 50 - 500 tys. mieszk.	lekarski	I rok studia jednolite magisterskie	Rok pierwszy
Papier gotowe	2	3	5	4	4	3	4	4	2	2	2	4	4	3	3.43	5	4	4	5	4	3	2	nie									nie mam zdania	nie	kobieta	22	21-23 lata	miasto 100 - 250 tys. mieszk.	miasto 50 - 500 tys. mieszk.	lekarski	I rok studia jednolite magisterskie	Rok pierwszy
Papier gotowe	3	2	5	4	4	4	5	4	3	3	3	4	4	2	3.57	5	2	5	4	3	3	3	tak	0	0	1	0	0	0	nie wiem	tak	nie mam zdania	nie	kobieta	22	21-23 lata	miasto 50 - 100 tys. mieszk.	miasto 50 - 500 tys. mieszk.	lekarski	I rok studia jednolite magisterskie	Rok pierwszy
Papier gotowe	5	5	4	4	2	3	2	3	3	1	2	4	3	4	2.93	5	4	4	1	1	1	3	nie									nie mam zdania	nie	mężczyzna	20	18-20 lat	miasto poniżej 50 tys. mieszk.	miasto pon. 50 tys. mieszk.	lekarski	I rok studia jednolite magisterskie	Rok pierwszy
Papier gotowe	5	3	5	5	5	4	3	4	5	3	2	5	4	2	3.5	4	2	4	2	3	2	3	nie									nie	nie	mężczyzna	21	21-23 lata	miasto 50 - 100 tys. mieszk.	miasto 50 - 500 tys. mieszk.	lekarski	I rok studia jednolite magisterskie	Rok pierwszy
Papier gotowe	3	4	2	3	1	3	1	3	1	3	3	4	3	3	2.79	2	3	4	1	1	1	3	tak	1	0	0	0	0	0	16-30 godzin	nie	nie mam zdania	nie	mężczyzna	21	21-23 lata	miasto 250 - 500 tys. mieszk.	miasto 50 - 500 tys. mieszk.	lekarski	I rok studia jednolite magisterskie	Rok pierwszy
Papier gotowe	4	2	4	4	3	3	4	4	4	4	4	4	4	4	3.71	4	5	5	5	4	3	3	nie									tak	nie	mężczyzna	19	18-20 lat	miasto 100 - 250 tys. mieszk.	miasto 50 - 500 tys. mieszk.	lekarski	I rok studia jednolite magisterskie	Rok pierwszy
Papier gotowe	4	4	4	5	4	2	4	3	4	5	4	4	3	5	3.79	4	4	5	4	4	3	4	nie									nie	nie	mężczyzna	21	21-23 lata	miasto powyżej 500 tys. mieszk.	miasto pow. 500 tys. mieszk.	lekarski	I rok studia jednolite magisterskie	Rok pierwszy
Papier gotowe	4	2	4	4	3	3	4	4	4	4	4	4	4	4	3.71	4	5	5	5	4	4	2	tak	1	0	0	1	1	0	powyżej 30 godzin	tak	nie	tak	kobieta	22	21-23 lata	wieś	wieś	lekarski	I rok studia jednolite magisterskie	Rok pierwszy
Papier gotowe	5	2	5	5	5	2	3	5	2	3	3	4	4	5	4.21	4	3	1	5	5	1	2	tak	0	0	0	0	1	0	nie wiem	tak	tak	tak	mężczyzna	20	18-20 lat	miasto powyżej 500 tys. mieszk.	miasto pow. 500 tys. mieszk.	lekarski	I rok studia jednolite magisterskie	Rok pierwszy
Papier gotowe	5	2	5	5	5	2	5	5	3	4	5	5	5	5	4.64	5	5	4	5	5	3	2	nie									nie	tak	mężczyzna	19	18-20 lat	wieś	wieś	lekarski	I rok studia jednolite magisterskie	Rok pierwszy
Papier gotowe	4	4	5	5	2	2	4	5	4	1	3	4	2	5	3.43	5	5	3	2	4	3	2	tak	1	0	1	0	1	0	powyżej 30 godzin	tak	nie mam zdania	nie	mężczyzna	20	18-20 lat	miasto poniżej 50 tys. mieszk.	miasto pon. 50 tys. mieszk.	lekarski	I rok studia jednolite magisterskie	Rok pierwszy
Papier gotowe	5	2	5	4	5	2	3	5	3	3	3	5	4	4	4.07	5	2	2	2	4	3	2	nie									nie	tak	kobieta	19	18-20 lat	wieś	wieś	lekarski	I rok studia jednolite magisterskie	Rok pierwszy
Papier gotowe	3	2	5	3	4	3	3	4	3	2	4	4	4	4	3.57	3	3	3	3	3	3	3	nie									nie mam zdania	nie	kobieta	18	18-20 lat	miasto poniżej 50 tys. mieszk.	miasto pon. 50 tys. mieszk.	lekarski	I rok studia jednolite magisterskie	Rok pierwszy
Papier gotowe	4	4	5	5	4	2	3	4	3	2	3	4	3	2	3.43	4	3	4	3	3	3	3	nie									nie mam zdania	nie	mężczyzna	19	18-20 lat	wieś	wieś	lekarski	I rok studia jednolite magisterskie	Rok pierwszy
Papier gotowe	4	4	4	4	2	3	4	4	3	2	4	4	4	3	3.36	4	3	2	4	4	3	2	nie									tak	nie	mężczyzna	19	18-20 lat	miasto poniżej 50 tys. mieszk.	miasto pon. 50 tys. mieszk.	lekarski	I rok studia jednolite magisterskie	Rok pierwszy
Papier gotowe	4	2	5	5	2	4	3	4	3	2	3	4	4	1	3.29	2	4	2	2	5	5	2	nie									nie mam zdania	tak	kobieta	18	18-20 lat	miasto poniżej 50 tys. mieszk.	miasto pon. 50 tys. mieszk.	lekarski	I rok studia jednolite magisterskie	Rok pierwszy
Papier gotowe	3	3	5	5	5	3	3	4	3	3	3	4	4	4	3.71	5	4	2	3	3	3	3	nie									nie mam zdania	nie	kobieta	19	18-20 lat	wieś	wieś	lekarski	I rok studia jednolite magisterskie	Rok pierwszy
Papier gotowe	4	3	2	3	4	5	5	2	3	2	3	5	4	5	3.29	4	3	3	5	2	4	4	tak	0	0	0	0	1	0	16-30 godzin	nie	tak	nie	kobieta	19	18-20 lat	wieś	wieś	lekarski	I rok studia jednolite magisterskie	Rok pierwszy
Papier gotowe	4	2	5	4	4	3	3	4	4	3	4	3	4	3	3.57	4	3	2	3	3	4	1	nie									nie mam zdania	nie	mężczyzna	20	18-20 lat	miasto 250 - 500 tys. mieszk.	miasto 50 - 500 tys. mieszk.	lekarski	I rok studia jednolite magisterskie	Rok pierwszy
Papier gotowe	4	4	5	5	4	3	4	5	2	4	4	4	4	4	4	4	4	2	2	4	1	2	nie									nie mam zdania	tak	kobieta	22	21-23 lata	miasto powyżej 500 tys. mieszk.	miasto pow. 500 tys. mieszk.	lekarski	I rok studia jednolite magisterskie	Rok pierwszy
Papier gotowe	4	2	4	3	2	2	3	5	2	2	4	3	3	3	3.43	4	4	2	4	4	3	2	nie									nie mam zdania	tak	mężczyzna	20	18-20 lat	wieś	wieś	lekarski	I rok studia jednolite magisterskie	Rok pierwszy
Papier gotowe	5	2	5	5	4	1	3	5	3	3	4	2	5	5	4.14	5	5	4	4	4	3	1	tak	1	0	0	0	0	0	1-15 godzin	tak	nie	nie	kobieta	19	18-20 lat	wieś	wieś	lekarski	I rok studia jednolite magisterskie	Rok pierwszy
Papier gotowe	5	2	4	4	4	2	3	4	3	3	3	4	4	4	3.79	4	3	2	3	3	3	3	nie									nie mam zdania	tak	kobieta	23	21-23 lata	miasto poniżej 50 tys. mieszk.	miasto pon. 50 tys. mieszk.	lekarski	I rok studia jednolite magisterskie	Rok pierwszy
Papier gotowe	3	1	5	5	5	2	4	5	3	2	4	5	5	5	4.29	5	2	4	4	2	3	3	tak	0	0	0	1	0	0	1-15 godzin	nie	tak	nie	mężczyzna	20	18-20 lat	miasto 100 - 250 tys. mieszk.	miasto 50 - 500 tys. mieszk.	lekarski	I rok studia jednolite magisterskie	Rok pierwszy
Papier gotowe	3	2	5	4	5	2	3	4	4	2	4	4	3	4	3.64	4	4	2	5	4	3	3	nie									tak	nie	kobieta	19	18-20 lat	miasto poniżej 50 tys. mieszk.	miasto pon. 50 tys. mieszk.	lekarski	I rok studia jednolite magisterskie	Rok pierwszy
Papier gotowe	4	2	5	4	5	3	3	4	3	4	5	3	5	5	4.07	4	5	4	4	5	3	3	nie									tak	tak	kobieta	20	18-20 lat	miasto powyżej 500 tys. mieszk.	miasto pow. 500 tys. mieszk.	lekarski	I rok studia jednolite magisterskie	Rok pierwszy
Papier gotowe	5	3	5	4	4	2	3	4	3	3	4	4	4	4	3.86	4	3	4	3	3	2	3	tak	1	0	0	0	0	0	1-15 godzin	nie	nie mam zdania	tak	mężczyzna	20	18-20 lat	wieś	wieś	lekarski	I rok studia jednolite magisterskie	Rok pierwszy
Papier gotowe	3	3	4	3	4	3	4	4	3	2	3	4	3	3	3.29	4	3	3	2	3	3	2	nie									nie mam zdania	nie	kobieta	19	18-20 lat	wieś	wieś	lekarski	I rok studia jednolite magisterskie	Rok pierwszy
Papier gotowe	4	2	4	4	3	2	4	4	4	3	4	4	4	4	3.71	4	4	5	4	5	4	1	nie									nie	tak	kobieta	24	24 lata i więcej	miasto powyżej 500 tys. mieszk.	miasto pow. 500 tys. mieszk.	lekarski	I rok studia jednolite magisterskie	Rok pierwszy
Papier gotowe	4	4	3	4	2	3	3	4	5	3	4	3	2	4	3	5	4	5	4	4	3	3	nie									nie mam zdania	tak	kobieta	20	18-20 lat	miasto 100 - 250 tys. mieszk.	miasto 50 - 500 tys. mieszk.	lekarski	I rok studia jednolite magisterskie	Rok pierwszy
Papier gotowe	3	2	5	4	5	2	3	3	2	3	3	4	5	4	3.86	5	5	4	2	2	3	3	nie									nie mam zdania	nie	mężczyzna	19	18-20 lat	wieś	wieś	lekarski	I rok studia jednolite magisterskie	Rok pierwszy
Papier gotowe	4	2	4	4	4	3	4	4	2	3	4	4	4	4	3.86	5	4	4	5	5	2	2	nie									nie	nie	kobieta	23	21-23 lata	wieś	wieś	lekarski	I rok studia jednolite magisterskie	Rok pierwszy
Papier gotowe	3	3	4	4	4	2	4	4	3	3	3	4	3	4	3.57	4	4	3	3	3	3	3	nie									nie	nie	kobieta	20	18-20 lat	miasto poniżej 50 tys. mieszk.	miasto pon. 50 tys. mieszk.	lekarski	I rok studia jednolite magisterskie	Rok pierwszy
Papier gotowe	4	2	4	4	4	2	3	3	3	3	4	4	3	3	3.57	4	3	2	4	4	3	2	nie									nie mam zdania	tak	kobieta	21	21-23 lata	miasto 50 - 100 tys. mieszk.	miasto 50 - 500 tys. mieszk.	lekarski	I rok studia jednolite magisterskie	Rok pierwszy
Papier gotowe	4	2	4	4	4	3	5	4	5	2	4	5	5	4	3.79	5	2	3	3	3	3	2	tak	1	0	0	0	0	0	1-15 godzin	tak	nie mam zdania	nie	mężczyzna	20	18-20 lat	miasto powyżej 500 tys. mieszk.	miasto pow. 500 tys. mieszk.	lekarski	I rok studia jednolite magisterskie	Rok pierwszy
Papier gotowe	3	2	5	4	5	2	4	4	4	4	4	5	3	5	4	4	5	4	2	4	2	1	tak	1	0	0	0	0	0	16-30 godzin	tak	nie	nie	mężczyzna	20	18-20 lat	miasto powyżej 500 tys. mieszk.	miasto pow. 500 tys. mieszk.	lekarski	I rok studia jednolite magisterskie	Rok pierwszy
Papier gotowe	3	3	4	3	4	2	3	4	3	3	3	4	2	2	3.21	4	3	3	2	3	3	2	nie									nie mam zdania	tak	kobieta	21	21-23 lata	miasto 50 - 100 tys. mieszk.	miasto 50 - 500 tys. mieszk.	lekarski	I rok studia jednolite magisterskie	Rok pierwszy
Papier gotowe	4	3	5	4	4	2	4	4	3	2	3	4	3	4	3.64	4	5	4	2	5	3	2	nie									nie mam zdania	nie	kobieta	21	21-23 lata	miasto powyżej 500 tys. mieszk.	miasto pow. 500 tys. mieszk.	lekarski	I rok studia jednolite magisterskie	Rok pierwszy
Papier gotowe	5	2	4	4	4	3	2	4	4	3	3	4	4	4	3.57	5	5	3	3	3	3	2	nie									nie mam zdania	tak	kobieta	20	18-20 lat	wieś	wieś	lekarski	I rok studia jednolite magisterskie	Rok pierwszy
Papier gotowe	4	2	5	5	4	2	3	4	3	3	4	4	4	4	3.93	5	3	4	4	4	3	1	nie									nie	nie	kobieta	20	18-20 lat	miasto powyżej 500 tys. mieszk.	miasto pow. 500 tys. mieszk.	lekarski	I rok studia jednolite magisterskie	Rok pierwszy
Papier gotowe	5	2	5	5	5	2	5	5	5	3	5	5	5	5	4.43	5	5	5	5	5	3	5	tak	1	0	0	0	0	0	1-15 godzin	nie wiem	nie mam zdania	nie	kobieta	20	18-20 lat	miasto powyżej 500 tys. mieszk.	miasto pow. 500 tys. mieszk.	lekarski	I rok studia jednolite magisterskie	Rok pierwszy
Papier gotowe	5	1	5	5	5	1	4	5	1	5	5	5	5	5	4.93	5	5	4	4	5	3	1	nie									nie	nie	kobieta	25	24 lata i więcej	miasto powyżej 500 tys. mieszk.	miasto pow. 500 tys. mieszk.	lekarski	I rok studia jednolite magisterskie	Rok pierwszy
Papier gotowe	2	4	4	4	5	2	4	5	2	4	4	5	3	2	3.71	2	4	4	2	4	2	2	tak	1	0	0	0	0	0	1-15 godzin	tak	nie mam zdania	nie	kobieta	20	18-20 lat	miasto poniżej 50 tys. mieszk.	miasto pon. 50 tys. mieszk.	lekarski	I rok studia jednolite magisterskie	Rok pierwszy
Papier gotowe	4	3	5	5	3	2	3	4	3	2	3	4	4	4	3.64	4	2	4	4	3	4	5	tak	1	0	0	0	0	0	1-15 godzin	nie	tak	nie	mężczyzna	20	18-20 lat	miasto poniżej 50 tys. mieszk.	miasto pon. 50 tys. mieszk.	lekarski	I rok studia jednolite magisterskie	Rok pierwszy
Papier gotowe	4	2	4	4	4	3	5	4	5	2	4	5	5	4	3.79	5	2	3	3	3	3	2	nie									tak	nie	kobieta	19	18-20 lat	miasto poniżej 50 tys. mieszk.	miasto pon. 50 tys. mieszk.	lekarski	I rok studia jednolite magisterskie	Rok pierwszy
Papier gotowe	4	2	4	4	4	3	5	4	5	2	4	5	5	4	3.79	5	2	3	3	3	3	2	nie									nie mam zdania	nie	mężczyzna	19	18-20 lat	miasto powyżej 500 tys. mieszk.	miasto pow. 500 tys. mieszk.	lekarski	I rok studia jednolite magisterskie	Rok pierwszy
Papier gotowe	4	2	4	4	4	3	5	4	5	2	4	5	5	4	3.79	5	2	3	3	3	3	2	nie									nie mam zdania	nie	mężczyzna	19	18-20 lat	miasto poniżej 50 tys. mieszk.	miasto pon. 50 tys. mieszk.	lekarski	I rok studia jednolite magisterskie	Rok pierwszy
Papier gotowe	3	2	5	4	4	2	3	4	3	3	4	4	4	3	3.71	4	3	4	3	3	5	5	nie									tak	nie	kobieta	19	18-20 lat	wieś	wieś	pielęgniarstwo	I rok studia licencjackie	Rok pierwszy
Papier gotowe	3	2	5	4	5	1	4	4	4	3	4	5	5	5	4.14	5	5	4	5	4	2	3	tak	0	1	0	0	0	0	nie wiem	tak	nie mam zdania	nie	kobieta	19	18-20 lat	wieś	wieś	pielęgniarstwo	I rok studia licencjackie	Rok pierwszy
Papier gotowe	3	3	4	4	4	2	4	4	3	3	4	4	3	4	3.64	4	4	4	3	3	2	3	nie									nie	nie	kobieta	21	21-23 lata	miasto poniżej 50 tys. mieszk.	miasto pon. 50 tys. mieszk.	pielęgniarstwo	I rok studia licencjackie	Rok pierwszy
Papier gotowe	4	3	4	3	4	3	3	4	3	3	4	4	4	4	3.57	4	4	4	3	3	2	2	tak	0	1	0	0	0	0	1-15 godzin	nie	nie mam zdania	nie	kobieta	18	18-20 lat	miasto 250 - 500 tys. mieszk.	miasto 50 - 500 tys. mieszk.	pielęgniarstwo	I rok studia licencjackie	Rok pierwszy
Papier gotowe	3	3	5	4	5	3	3	4	5	3	4	5	4	4	3.64	5	4	2	3	3	4	3	nie									tak	nie	kobieta	19	18-20 lat	miasto poniżej 50 tys. mieszk.	miasto pon. 50 tys. mieszk.	pielęgniarstwo	I rok studia licencjackie	Rok pierwszy
Papier gotowe	4	2	5	5	4	2	5	4	4	2	4	5	4	5	4.07	4	4	2	4	4	3	4	tak	0	1	0	0	0	0	1-15 godzin	nie	tak	nie	kobieta	18	18-20 lat	miasto 50 - 100 tys. mieszk.	miasto 50 - 500 tys. mieszk.	pielęgniarstwo	I rok studia licencjackie	Rok pierwszy
Papier gotowe	3	4	5	4	5	2	4	4	4	5	2	4	4	5	3.79	5	4	4	5	5	4	3	tak	0	1	0	0	0	0	nie wiem	nie	tak	tak	mężczyzna	19	18-20 lat	wieś	wieś	pielęgniarstwo	I rok studia licencjackie	Rok pierwszy
Papier gotowe	3	1	5	5	5	3	3	4	5	2	2	4	3	3	3.43	4	4	1	5	5	3	3	nie									nie mam zdania	tak	kobieta	19	18-20 lat	miasto 250 - 500 tys. mieszk.	miasto 50 - 500 tys. mieszk.	pielęgniarstwo	I rok studia licencjackie	Rok pierwszy
Papier gotowe	4	2	5	5	4	3	4	4	2	4	4	5	5	5	4.29	5	4	4	4	4	4	2	tak	0	1	0	0	0	0	16-30 godzin	nie	tak	nie	kobieta	20	18-20 lat	miasto poniżej 50 tys. mieszk.	miasto pon. 50 tys. mieszk.	pielęgniarstwo	I rok studia licencjackie	Rok pierwszy
Papier gotowe	4	2	5	3	4	3	4	3	4	5	5	3	5	5	3.93	5	5	5	4	4	2	3	tak	1	0	1	0	0	0	1-15 godzin	tak	tak	nie	kobieta	19	18-20 lat	miasto poniżej 50 tys. mieszk.	miasto pon. 50 tys. mieszk.	pielęgniarstwo	I rok studia licencjackie	Rok pierwszy
Papier gotowe	5	3	5	5	5	3	3	5	5	3	3	3	5	2	3.64	5	5	5	5	4	3	1	tak	0	1	0	0	0	0	1-15 godzin	nie	nie mam zdania	nie	kobieta	19	18-20 lat	miasto poniżej 50 tys. mieszk.	miasto pon. 50 tys. mieszk.	pielęgniarstwo	I rok studia licencjackie	Rok pierwszy
Papier gotowe	3	2	5	3	4	2	3	3	2	4	4	4	4	5	3.86	5	4	4	3	3	3	3	tak	0	1	0	0	0	0	nie wiem	nie	nie mam zdania	nie	kobieta	20	18-20 lat	miasto powyżej 500 tys. mieszk.	miasto pow. 500 tys. mieszk.	pielęgniarstwo	I rok studia licencjackie	Rok pierwszy
Papier gotowe	3	2	5	3	5	2	4	4	4	3	3	4	4	5	3.79	5	5	4	4	3	3	3	nie									nie mam zdania	nie	kobieta	19	18-20 lat	miasto poniżej 50 tys. mieszk.	miasto pon. 50 tys. mieszk.	pielęgniarstwo	I rok studia licencjackie	Rok pierwszy
Papier gotowe	4	2	5	5	4	2	3	4	4	2	4	5	2	4	3.71	5	5	4	3	4	1	1	nie									nie mam zdania	tak	kobieta	18	18-20 lat	wieś	wieś	pielęgniarstwo	I rok studia licencjackie	Rok pierwszy
Papier gotowe	2	2	5	5	5	2	4	5	3	4	4	5	4	5	4.21	5	4	4	4	4	3	2	tak	0	1	0	0	0	0	nie wiem	nie	nie mam zdania	nie	kobieta	19	18-20 lat	wieś	wieś	pielęgniarstwo	I rok studia licencjackie	Rok pierwszy
Papier gotowe	5	3	5	5	5	2	3	4	3	3	3	4	3	3	3.79	5	3	4	3	3	3	3	tak	0	1	0	0	0	0	nie wiem	nie	nie mam zdania	nie	kobieta	19	18-20 lat	wieś	wieś	pielęgniarstwo	I rok studia licencjackie	Rok pierwszy
Papier gotowe	3	2	5	3	5	3	3	3	3	3	3	5	3	5	3.64	5	5	5	4	3	3	3	tak	0	1	0	0	0	0	1-15 godzin	nie	nie mam zdania	nie	kobieta	19	18-20 lat	miasto poniżej 50 tys. mieszk.	miasto pon. 50 tys. mieszk.	pielęgniarstwo	I rok studia licencjackie	Rok pierwszy
Papier gotowe	4	2	5	4	4	3	4	4	2	4	4	5	4	5	4.14	5	4	3	4	5	4	2	tak	0	1	0	0	0	0	1-15 godzin	nie	tak	nie	kobieta	19	18-20 lat	miasto powyżej 500 tys. mieszk.	miasto pow. 500 tys. mieszk.	pielęgniarstwo	I rok studia licencjackie	Rok pierwszy
Papier gotowe	3	2	5	4	5	1	4	4	3	4	4	4	5	3	4.07	5	5	4	3	3	4	2	nie									tak	nie	kobieta	19	18-20 lat	wieś	wieś	pielęgniarstwo	I rok studia licencjackie	Rok pierwszy
Papier gotowe	4	2	5	5	4	2	4	5	3	3	4	4	5	5	4.21	5	5	5	4	4	3	3	nie									nie	nie	kobieta	19	18-20 lat	wieś	wieś	pielęgniarstwo	I rok studia licencjackie	Rok pierwszy
Papier gotowe	3	3	5	3	4	3	3	3	3	2	3	3	3	4	3.21	5	1	4	4	3	3	3	tak	0	1	0	0	0	0	16-30 godzin	nie wiem	tak	nie	mężczyzna	20	18-20 lat	miasto poniżej 50 tys. mieszk.	miasto pon. 50 tys. mieszk.	pielęgniarstwo	I rok studia licencjackie	Rok pierwszy
Papier gotowe	3	2	5	3	5	2	3	4	4	3	2	4	3	3	3.43	4	3	2	2	1	3	3	tak	0	1	0	0	0	0	powyżej 30 godzin	nie	tak	nie	mężczyzna	19	18-20 lat	wieś	wieś	pielęgniarstwo	I rok studia licencjackie	Rok pierwszy
Papier gotowe	4	2	5	5	4	3	4	4	3	3	3	4	3	4	3.79	3	3	3	4	4	3	3	tak	1	0	0	0	0	0	1-15 godzin	tak	tak	nie	mężczyzna	22	21-23 lata	wieś	wieś	pielęgniarstwo	I rok studia licencjackie	Rok pierwszy
Papier gotowe	4	2	4	4	4	2	4	4	2	4	4	4	3	4	3.93	4	4	4	4	4	2	2	nie									tak	nie	kobieta	19	18-20 lat	miasto 100 - 250 tys. mieszk.	miasto 50 - 500 tys. mieszk.	pielęgniarstwo	I rok studia licencjackie	Rok pierwszy
Papier gotowe	5	1	5	5	5	2	4	5	3	3	4	5	5	5	4.5	5	5	5	5	5	1	3	nie									tak	tak	kobieta	18	18-20 lat	wieś	wieś	pielęgniarstwo	I rok studia licencjackie	Rok pierwszy
Papier gotowe	5	2	4	4	3	2	3	4	3	3	4	3	4	4	3.71	5	5	5	4	5	3	3	tak	0	1	0	0	0	0	nie wiem	nie	nie mam zdania	nie	kobieta	19	18-20 lat	miasto powyżej 500 tys. mieszk.	miasto pow. 500 tys. mieszk.	pielęgniarstwo	I rok studia licencjackie	Rok pierwszy
Papier gotowe	4	2	5	5	5	1	5	5	5	4	5	5	5	5	4.5	5	5	5	5	5	5	3	tak	0	0	0	0	1	0	powyżej 30 godzin	nie wiem	nie mam zdania	tak	kobieta	19	18-20 lat	miasto 50 - 100 tys. mieszk.	miasto 50 - 500 tys. mieszk.	pielęgniarstwo	I rok studia licencjackie	Rok pierwszy
Papier gotowe	4	1	5	5	4	3	5	5	4	2	4	4	4	4	4	5	5	5	4	4	2	2	nie									nie mam zdania	tak	kobieta	20	18-20 lat	wieś	wieś	pielęgniarstwo	I rok studia licencjackie	Rok pierwszy
Papier gotowe	4	2	5	4	4	1	3	5	1	3	4	5	5	5	4.36	5	4	5	4	4	3	2	tak	0	1	0	0	0	0	powyżej 30 godzin	nie	tak	nie	kobieta	19	18-20 lat	wieś	wieś	pielęgniarstwo	I rok studia licencjackie	Rok pierwszy
Papier gotowe	5	1	5	5	5	2	4	5	3	3	4	5	5	2	4.29	5	4	3	3	4	3	3	tak	0	1	0	0	0	0	nie wiem	nie	nie mam zdania	nie	kobieta	19	18-20 lat	wieś	wieś	pielęgniarstwo	I rok studia licencjackie	Rok pierwszy
Papier gotowe	4	2	5	5	5	2	4	5	4	4	4	5	4	5	4.29	5	5	4	4	5	3	2	nie									nie	nie	kobieta	26	24 lata i więcej	miasto powyżej 500 tys. mieszk.	miasto pow. 500 tys. mieszk.	pielęgniarstwo	I rok studia licencjackie	Rok pierwszy
Papier gotowe	3	2	5	4	5	3	2	4	2	4	3	4	5	5	3.93	5	4	3	4	4	5	3	tak	0	0	1	0	0	0	1-15 godzin	nie	tak	nie	kobieta	19	18-20 lat	wieś	wieś	pielęgniarstwo	I rok studia licencjackie	Rok pierwszy
Papier gotowe	5	2	5	5	5	2	4	5	5	3	5	5	5	5	4.36	5	5	2	5	5	1	3	tak	0	1	0	0	0	1	powyżej 30 godzin	tak	nie	tak	kobieta	19	18-20 lat	miasto poniżej 50 tys. mieszk.	miasto pon. 50 tys. mieszk.	pielęgniarstwo	I rok studia licencjackie	Rok pierwszy
Papier gotowe	3	2	5	3	5	3	4	4	3	4	4	5	5	4	4	5	5	5	5	3	5	3	nie									nie mam zdania	nie	kobieta	19	18-20 lat	miasto powyżej 500 tys. mieszk.	miasto pow. 500 tys. mieszk.	pielęgniarstwo	I rok studia licencjackie	Rok pierwszy
Papier gotowe	4	3	5	3	5	3	2	4	4	2	5	4	4	5	3.64	5	4	3	3	3	5	2	tak	0	1	0	0	1	0	nie wiem	tak	tak	tak	kobieta	19	18-20 lat	wieś	wieś	pielęgniarstwo	I rok studia licencjackie	Rok pierwszy
Papier gotowe	3	4	5	5	4	3	4	4	2	5	4	5	4	4	4	5	4	4	4	4	3	2	nie									nie mam zdania	nie	kobieta	19	18-20 lat	miasto 100 - 250 tys. mieszk.	miasto 50 - 500 tys. mieszk.	pielęgniarstwo	I rok studia licencjackie	Rok pierwszy
Papier gotowe	3	2	5	4	5	2	4	5	2	3	4	5	5	5	4.29	5	5	4	5	5	3	1	tak	0	1	0	0	0	0	nie wiem	nie	nie	nie	kobieta	19	18-20 lat	miasto poniżej 50 tys. mieszk.	miasto pon. 50 tys. mieszk.	pielęgniarstwo	I rok studia licencjackie	Rok pierwszy
Papier gotowe	4	3	5	4	4	2	4	4	2	3	4	5	4	5	4.07	5	4	4	5	5	3	3	nie									nie	nie	kobieta	19	18-20 lat	wieś	wieś	pielęgniarstwo	I rok studia licencjackie	Rok pierwszy
Papier gotowe	3	3	5	3	5	3	4	4	4	4	4	4	4	4	3.71	4	4	4	3	4	2	3	nie									nie	tak	kobieta	19	18-20 lat	miasto poniżej 50 tys. mieszk.	miasto pon. 50 tys. mieszk.	pielęgniarstwo	I rok studia licencjackie	Rok pierwszy
Papier gotowe	3	2	4	4	5	4	4	4	3	3	4	4	4	2	3.57	5	3	4	5	5	3	2	tak	1	1	0	0	1	0	nie wiem	tak	tak	nie	kobieta	19	18-20 lat	miasto poniżej 50 tys. mieszk.	miasto pon. 50 tys. mieszk.	pielęgniarstwo	I rok studia licencjackie	Rok pierwszy
Papier gotowe	5	3	5	5	4	3	4	4	3	3	4	5	4	4	4	4	4	3	4	4	3	3	tak	1	1	0	0	0	0	powyżej 30 godzin	tak	nie mam zdania	nie	kobieta	25	24 lata i więcej	miasto poniżej 50 tys. mieszk.	miasto pon. 50 tys. mieszk.	pielęgniarstwo	I rok studia licencjackie	Rok pierwszy
Papier gotowe	5	2	5	5	5	4	4	5	4	3	4	5	4	4	4.07	5	5	4	4	4	2	2	nie									tak	nie	kobieta	30	24 lata i więcej	miasto 50 - 100 tys. mieszk.	miasto 50 - 500 tys. mieszk.	pielęgniarstwo	I rok studia licencjackie	Rok pierwszy
Papier gotowe	5	3	5	4	4	2	4	4	3	4	3	4	5	5	4.07	4	5	4	4	4	3	3	nie									nie mam zdania	nie	kobieta	33	24 lata i więcej	miasto poniżej 50 tys. mieszk.	miasto pon. 50 tys. mieszk.	pielęgniarstwo	I rok studia licencjackie	Rok pierwszy
Papier gotowe	4	4	5	5	4	4	2	4	4	4	5	4	3	4	3.57	5	4	5	5	4	3	2	tak	1	0	1	0	0	0	1-15 godzin	nie	tak	tak	kobieta	24	24 lata i więcej	miasto 250 - 500 tys. mieszk.	miasto 50 - 500 tys. mieszk.	pielęgniarstwo	I rok studia licencjackie	Rok pierwszy
Papier gotowe	5	3	5	4	3	2	5	5	3	4	3	4	3	5	4	5	5	5	4	4	2	4	tak	0	1	0	0	0	0	nie wiem	nie	tak	nie	kobieta	20	18-20 lat	wieś	wieś	pielęgniarstwo	I rok studia licencjackie	Rok pierwszy
Papier gotowe	5	2	5	5	5	1	4	5	3	4	4	5	3	5	4.43	5	5	4	4	5	3	2	nie									nie	nie	mężczyzna	20	18-20 lat	miasto powyżej 500 tys. mieszk.	miasto pow. 500 tys. mieszk.	pielęgniarstwo	I rok studia licencjackie	Rok pierwszy
Papier gotowe	4	2	5	5	4	2	3	4	3	3	5	5	4	4	4.07	4	3	2	4	4	2	3	nie									nie mam zdania	tak	kobieta	20	18-20 lat	miasto powyżej 500 tys. mieszk.	miasto pow. 500 tys. mieszk.	pielęgniarstwo	I rok studia licencjackie	Rok pierwszy
Papier gotowe	3	4	5	4	2	2	4	4	3	3	4	5	5	5	3.79	5	5	4	1	4	3	3	nie									tak	nie	kobieta	19	18-20 lat	miasto 50 - 100 tys. mieszk.	miasto 50 - 500 tys. mieszk.	pielęgniarstwo	I rok studia licencjackie	Rok pierwszy
Papier gotowe	3	2	5	4	4	3	4	4	3	3	4	4	5	5	3.93	5	5	2	2	4	3	4	tak	0	1	0	0	0	0	16-30 godzin	nie	nie mam zdania	nie	kobieta	19	18-20 lat	wieś	wieś	pielęgniarstwo	I rok studia licencjackie	Rok pierwszy
Papier gotowe	4	2	5	5	5	2	4	4	3	3	4	4	2	5	4	5	4	4	4	4	3	3	nie									tak	tak	kobieta	19	18-20 lat	wieś	wieś	pielęgniarstwo	I rok studia licencjackie	Rok pierwszy
Papier gotowe	4	4	5	4	5	3	4	4	4	5	5	4	4	3	3.86	5	3	2	3	3	3	4	tak	0	1	0	0	0	0	nie wiem	tak	tak	nie	kobieta	19	18-20 lat	wieś	wieś	pielęgniarstwo	I rok studia licencjackie	Rok pierwszy
Papier gotowe	3	4	4	3	4	3	3	3	4	3	4	4	3	4	3.21	4	4	4	3	3	3	3	nie									nie mam zdania	nie	kobieta	19	18-20 lat	wieś	wieś	pielęgniarstwo	I rok studia licencjackie	Rok pierwszy
Papier gotowe	5	1	5	5	5	2	5	5	2	4	5	5	5	5	4.79	5	5	3	5	5	3	3	nie									nie mam zdania	nie	kobieta	19	18-20 lat	miasto poniżej 50 tys. mieszk.	miasto pon. 50 tys. mieszk.	pielęgniarstwo	I rok studia licencjackie	Rok pierwszy
Papier gotowe	3	2	5	4	3	2	4	4	2	3	4	5	4	5	4	5	5	5	3	3	3	3	tak	0	1	0	0	0	0	nie wiem	nie wiem	nie mam zdania	nie	kobieta	19	18-20 lat	miasto poniżej 50 tys. mieszk.	miasto pon. 50 tys. mieszk.	pielęgniarstwo	I rok studia licencjackie	Rok pierwszy
Papier gotowe	4	3	4	5	4	3	2	4	3	3	3	4	4	4	3.57	4	3	4	4	4	3	2	tak	0	1	0	0	0	0	nie wiem	nie wiem	nie mam zdania	nie	kobieta	24	24 lata i więcej	miasto 250 - 500 tys. mieszk.	miasto 50 - 500 tys. mieszk.	pielęgniarstwo	I rok studia licencjackie	Rok pierwszy
Papier gotowe	4	2	4	4	4	3	3	5	4	3	3	4	4	3	3.57	5	3	4	3	3	3	2	nie									nie	nie	kobieta	20	18-20 lat	wieś	wieś	pielęgniarstwo	I rok studia licencjackie	Rok pierwszy
Papier gotowe	4	1	5	4	5	2	4	4	2	4	4	5	4	5	4.36	5	5	2	2	3	2	3	tak	0	1	0	0	0	0	nie wiem	nie	nie mam zdania	nie	kobieta	19	18-20 lat	miasto 50 - 100 tys. mieszk.	miasto 50 - 500 tys. mieszk.	pielęgniarstwo	I rok studia licencjackie	Rok pierwszy
Papier gotowe	3	2	5	4	4	3	3	3	4	3	4	5	4	3	3.57	5	2	4	3	3	4	3	tak	0	1	0	0	0	0	nie wiem	nie	tak	nie	kobieta	19	18-20 lat	wieś	wieś	pielęgniarstwo	I rok studia licencjackie	Rok pierwszy
Papier gotowe	3	4	4	3	5	2	4	4	5	5	4	4	4	4	3.64	4	4	5	4	4	4	2	nie									nie mam zdania	nie	kobieta	19	18-20 lat	wieś	wieś	pielęgniarstwo	I rok studia licencjackie	Rok pierwszy
Papier gotowe	3	2	5	3	5	3	4	4	3	2	3	4	4	4	3.64	5	5	3	3	3	2	4	nie									nie mam zdania	tak	kobieta	19	18-20 lat	wieś	wieś	pielęgniarstwo	I rok studia licencjackie	Rok pierwszy
Papier gotowe	4	4	5	5	4	2	4	4	2	3	2	4	4	4	3.79	5	4	4	5	5	1	2	tak	0	1	0	0	0	0	powyżej 30 godzin	nie	nie	nie	kobieta	20	18-20 lat	wieś	wieś	pielęgniarstwo	I rok studia licencjackie	Rok pierwszy
Papier gotowe	5	2	5	5	4	2	2	4	4	3	4	5	4	5	4	5	4	4	3	4	3	3	tak	0	1	0	0	0	0	powyżej 30 godzin	nie	nie mam zdania	tak	kobieta	19	18-20 lat	wieś	wieś	pielęgniarstwo	I rok studia licencjackie	Rok pierwszy
Papier gotowe	4	2	5	2	4	2	3	4	4	4	4	4	5	5	3.86	4	5	4	4	4	3	2	tak	0	1	0	0	0	0	powyżej 30 godzin	nie	nie mam zdania	nie	kobieta	19	18-20 lat	miasto poniżej 50 tys. mieszk.	miasto pon. 50 tys. mieszk.	pielęgniarstwo	I rok studia licencjackie	Rok pierwszy
Papier gotowe	5	2	5	5	5	2	3	5	4	3	5	5	4	5	4.29	5	5	5	4	4	3	1	tak	0	1	0	0	0	0	powyżej 30 godzin	nie	nie mam zdania	tak	kobieta	19	18-20 lat	miasto powyżej 500 tys. mieszk.	miasto pow. 500 tys. mieszk.	pielęgniarstwo	I rok studia licencjackie	Rok pierwszy
Papier gotowe	4	2	5	5	4	1	4	5	4	3	3	4	5	4	4.07	4	5	5	4	4	4	3	tak	1	0	1	1	1	0	powyżej 30 godzin	tak	nie	tak	mężczyzna	24	24 lata i więcej	miasto powyżej 500 tys. mieszk.	miasto pow. 500 tys. mieszk.	pielęgniarstwo	I rok studia licencjackie	Rok pierwszy
Papier gotowe	4	2	5	4	5	1	4	4	2	1	4	5	5	5	4.21	5	4	4	5	5	4	1	tak	0	1	1	0	0	0	nie wiem	nie	nie	nie	kobieta	19	18-20 lat	miasto 50 - 100 tys. mieszk.	miasto 50 - 500 tys. mieszk.	pielęgniarstwo	I rok studia licencjackie	Rok pierwszy
Papier gotowe	4	3	5	4	4	3	3	4	3	3	3	4	4	5	3.71	5	5	5	4	3	3	3	tak	0	1	1	0	0	0	1-15 godzin	nie	nie mam zdania	nie	kobieta	19	18-20 lat	miasto 250 - 500 tys. mieszk.	miasto 50 - 500 tys. mieszk.	pielęgniarstwo	I rok studia licencjackie	Rok pierwszy
Papier gotowe	3	3	4	4	4	3	4	3	3	3	3	4	3	3	3.36	5	4	3	3	3	3	2	tak	0	1	0	0	0	0	nie wiem	nie	nie	tak	kobieta	19	18-20 lat	miasto powyżej 500 tys. mieszk.	miasto pow. 500 tys. mieszk.	pielęgniarstwo	I rok studia licencjackie	Rok pierwszy
Papier gotowe	4	2	4	4	2	4	4	4	4	4	4	4	4	4	3.57	4	4	2	3	3	4	4	nie									nie mam zdania	nie	kobieta	20	18-20 lat	wieś	wieś	pielęgniarstwo	I rok studia licencjackie	Rok pierwszy
Papier gotowe	2	5	3	4	4	4	4	4	4	5	4	4	5	5	3.5	5	5	5	5	4	4	4	tak	0	1	0	0	0	0	powyżej 30 godzin	tak	nie mam zdania	nie	mężczyzna	20	18-20 lat	miasto powyżej 500 tys. mieszk.	miasto pow. 500 tys. mieszk.	pielęgniarstwo	I rok studia licencjackie	Rok pierwszy
Papier gotowe	5	2	5	5	5	4	4	5	5	2	3	5	5	1	3.71	5	2	2	1	1	4	1	tak	0	1	0	0	0	0	nie wiem	nie	tak	tak	kobieta	19	18-20 lat	miasto poniżej 50 tys. mieszk.	miasto pon. 50 tys. mieszk.	pielęgniarstwo	I rok studia licencjackie	Rok pierwszy
Papier gotowe	4	3	5	5	4	2	4	5	3	4	4	4	5	3	4.07	5	4	3	4	4	4	4	nie									tak	nie	kobieta	19	18-20 lat	miasto 250 - 500 tys. mieszk.	miasto 50 - 500 tys. mieszk.	pielęgniarstwo	I rok studia licencjackie	Rok pierwszy
Papier gotowe	5	2	4	4	4	2	4	4	3	3	4	4	4	4	3.93	4	5	4	2	5	3	2	nie									nie mam zdania	nie	kobieta	20	18-20 lat	miasto 50 - 100 tys. mieszk.	miasto 50 - 500 tys. mieszk.	pielęgniarstwo	I rok studia licencjackie	Rok pierwszy
Papier gotowe	3	2	5	5	5	4	5	4	2	3	4	5	5	5	4.21	5	5	4	4	4	3	2	tak	0	1	0	0	1	0	nie wiem	tak	nie mam zdania	nie	kobieta	19	18-20 lat	wieś	wieś	pielęgniarstwo	I rok studia licencjackie	Rok pierwszy
Papier gotowe	3	4	5	4	5	2	4	4	3	3	4	4	4	4	3.79	5	5	4	4	3	3	2	tak	0	1	0	0	0	0	1-15 godzin	nie	nie	nie	kobieta	19	18-20 lat	wieś	wieś	pielęgniarstwo	I rok studia licencjackie	Rok pierwszy
Papier gotowe	3	4	5	4	4	2	4	4	3	4	4	5	4	4	3.86	5	5	3	3	4	3	3	nie									nie	nie	mężczyzna	20	18-20 lat	miasto 50 - 100 tys. mieszk.	miasto 50 - 500 tys. mieszk.	pielęgniarstwo	I rok studia licencjackie	Rok pierwszy
Papier gotowe	5	2	5	5	4	2	4	5	3	4	4	4	4	5	4.29	5	5	2	4	4	3	3	nie									nie mam zdania	nie	kobieta	20	18-20 lat	miasto poniżej 50 tys. mieszk.	miasto pon. 50 tys. mieszk.	pielęgniarstwo	I rok studia licencjackie	Rok pierwszy
Papier gotowe	5	2	5	5	2	2	3	4	3	3	3	4	3	3	3.64	4	4	5	5	5	1	1	nie									nie	nie	kobieta	22	21-23 lata	wieś	wieś	pielęgniarstwo	I rok studia licencjackie	Rok pierwszy
Papier gotowe	3	3	5	4	5	2	5	4	4	3	4	5	4	4	3.93	5	5	2	5	4	3	3	tak	0	1	0	0	0	0	nie wiem	nie wiem	tak	nie	kobieta	19	18-20 lat	miasto poniżej 50 tys. mieszk.	miasto pon. 50 tys. mieszk.	pielęgniarstwo	I rok studia licencjackie	Rok pierwszy
Papier gotowe	3	2	4	5	4	2	5	4	4	3	4	5	5	5	4.07	5	4	5	4	4	3	2	tak	0	1	0	0	0	0	1-15 godzin	tak	nie	nie	kobieta	19	18-20 lat	miasto powyżej 500 tys. mieszk.	miasto pow. 500 tys. mieszk.	pielęgniarstwo	I rok studia licencjackie	Rok pierwszy
Papier gotowe	4	4	5	4	2	3	3	4	3	3	3	4	3	4	3.36	5	5	5	4	4	4	4	tak	0	1	0	0	0	0	powyżej 30 godzin	nie	nie	nie	kobieta	19	18-20 lat	wieś	wieś	pielęgniarstwo	I rok studia licencjackie	Rok pierwszy
Papier gotowe	4	4	5	4	5	2	4	4	5	4	4	5	4	4	3.86	5	5	5	5	5	3	2	tak	0	0	0	0	1	0	powyżej 30 godzin	tak	tak	nie	kobieta	19	18-20 lat	wieś	wieś	pielęgniarstwo	I rok studia licencjackie	Rok pierwszy
Papier gotowe	5	2	4	4	4	1	4	4	3	3	4	5	5	4	4.14	4	5	4	4	4	4	2	tak	1	0	0	0	0	0	1-15 godzin	tak	nie	tak	kobieta	22	21-23 lata	miasto powyżej 500 tys. mieszk.	miasto pow. 500 tys. mieszk.	pielęgniarstwo	I rok studia licencjackie	Rok pierwszy
Papier gotowe	5	2	5	5	4	3	5	5	2	3	5	4	5	5	4.43	5	5	5	2	5	3	1	nie									nie	tak	mężczyzna	23	21-23 lata	miasto 250 - 500 tys. mieszk.	miasto 50 - 500 tys. mieszk.	pielęgniarstwo	I rok studia licencjackie	Rok pierwszy
Papier gotowe	5	2	5	5	5	2	5	5	4	4	4	5	5	5	4.5	4	4	4	3	4	3	2	nie									nie	nie	kobieta	20	18-20 lat	miasto powyżej 500 tys. mieszk.	miasto pow. 500 tys. mieszk.	pielęgniarstwo	I rok studia licencjackie	Rok pierwszy
Papier gotowe	4	3	4	4	5	2	4	4	4	3	4	5	4	4	3.86	5	3	4	3	3	3	3	nie									nie mam zdania	nie	kobieta	19	18-20 lat	wieś	wieś	pielęgniarstwo	I rok studia licencjackie	Rok pierwszy
Papier gotowe	4	2	5	4	3	3	4	4	3	3	4	4	4	4	3.79	4	5	5	3	4	3	2	tak	0	1	0	0	0	0	1-15 godzin	nie	nie mam zdania	nie	kobieta	19	18-20 lat	miasto 50 - 100 tys. mieszk.	miasto 50 - 500 tys. mieszk.	pielęgniarstwo	I rok studia licencjackie	Rok pierwszy
Papier gotowe	4	3	4	3	3	3	3	3	4	3	3	4	4	4	3.29	4	2	2	4	3	2	2	nie									nie mam zdania	nie	kobieta	19	18-20 lat	wieś	wieś	pielęgniarstwo	I rok studia licencjackie	Rok pierwszy
Papier gotowe	3	4	5	5	5	2	4	5	2	3	4	5	4	5	4.14	5	4	5	5	5	3	2	tak	0	1	0	0	0	0	powyżej 30 godzin	tak	nie	nie	kobieta	19	18-20 lat	wieś	wieś	pielęgniarstwo	I rok studia licencjackie	Rok pierwszy
Papier gotowe	3	2	5	4	4	3	4	4	3	3	5	3	4	3	3.71	5	5	4	2	3	1	3	nie									nie mam zdania	nie	kobieta	20	18-20 lat	miasto poniżej 50 tys. mieszk.	miasto pon. 50 tys. mieszk.	pielęgniarstwo	I rok studia licencjackie	Rok pierwszy
Papier gotowe	3	4	5	4	5	1	4	5	2	3	4	4	4	4	4	5	5	4	4	3	3	3	nie									tak	nie	kobieta	19	18-20 lat	miasto 50 - 100 tys. mieszk.	miasto 50 - 500 tys. mieszk.	pielęgniarstwo	I rok studia licencjackie	Rok pierwszy
Papier gotowe	3	4	4	4	2	4	3	2	3	4	3	3	2	4	2.93	5	2	5	3	2	1	3	tak	0	0	0	0	1	0	1-15 godzin	nie wiem	nie	nie	kobieta	19	18-20 lat	miasto 100 - 250 tys. mieszk.	miasto 50 - 500 tys. mieszk.	pielęgniarstwo	I rok studia licencjackie	Rok pierwszy
Papier gotowe	3	2	4	4	4	3	4	4	3	4	4	5	5	4	3.93	5	4	4	4	3	3	3	nie									nie mam zdania	nie	kobieta	19	18-20 lat	wieś	wieś	pielęgniarstwo	I rok studia licencjackie	Rok pierwszy
Papier gotowe	3	4	5	5	4	2	4	5	3	3	4	5	5	5	4.07	5	5	5	1	4	1	3	nie									nie	tak	kobieta	19	18-20 lat	miasto poniżej 50 tys. mieszk.	miasto pon. 50 tys. mieszk.	pielęgniarstwo	I rok studia licencjackie	Rok pierwszy
Papier gotowe	3	3	5	5	5	2	4	5	2	3	4	5	4	5	4.21	5	5	3	4	4	3	3	tak	0	1	0	0	0	0	nie wiem	nie	nie mam zdania	nie	kobieta	19	18-20 lat	miasto poniżej 50 tys. mieszk.	miasto pon. 50 tys. mieszk.	pielęgniarstwo	I rok studia licencjackie	Rok pierwszy
Papier gotowe	3	2	4	4	4	3	4	3	4	3	3	4	3	2	3.29	5	4	5	4	4	2	3	nie									nie	tak	kobieta	19	18-20 lat	wieś	wieś	pielęgniarstwo	I rok studia licencjackie	Rok pierwszy
Papier gotowe	5	2	5	4	4	3	4	4	2	4	3	4	3	4	3.93	4	5	5	4	4	2	2	nie									nie mam zdania	nie	kobieta	19	18-20 lat	miasto 100 - 250 tys. mieszk.	miasto 50 - 500 tys. mieszk.	pielęgniarstwo	I rok studia licencjackie	Rok pierwszy
Papier gotowe	3	4	5	4	4	2	4	4	2	2	4	4	5	2	3.64	5	4	4	3	4	2	2	tak	0	1	0	0	0	0	powyżej 30 godzin	nie	nie	nie	kobieta	18	18-20 lat	miasto poniżej 50 tys. mieszk.	miasto pon. 50 tys. mieszk.	pielęgniarstwo	I rok studia licencjackie	Rok pierwszy
Papier gotowe	3	3	5	5	5	3	3	4	3	3	4	4	4	4	3.79	4	4	5	2	4	3	2	nie	0	1	0	0	0	0	1-15 godzin	nie	nie	nie	kobieta	19	18-20 lat	miasto 50 - 100 tys. mieszk.	miasto 50 - 500 tys. mieszk.	pielęgniarstwo	I rok studia licencjackie	Rok pierwszy
Papier gotowe	3	2	5	5	5	3	4	4	3	3	4	5	3	4	3.93	5	2	2	1	3	2	3	nie									tak	nie	kobieta	19	18-20 lat	miasto poniżej 50 tys. mieszk.	miasto pon. 50 tys. mieszk.	pielęgniarstwo	I rok studia licencjackie	Rok pierwszy
Papier gotowe	3	3	4	4	4	3	4	4	4	3	4	4	4	4	3.57	4	4	4	3	4	3	2	tak	0	1	0	0	0	0	nie wiem	nie	nie mam zdania	nie	mężczyzna	19	18-20 lat	wieś	wieś	pielęgniarstwo	I rok studia licencjackie	Rok pierwszy
Papier gotowe	3	2	5	4	5	2	3	4	3	2	3	5	4	4	3.79	5	4	5	4	4	1	3	nie									tak	nie	kobieta	19	18-20 lat	wieś	wieś	pielęgniarstwo	I rok studia licencjackie	Rok pierwszy
Papier gotowe	3	3	5	3	4	2	3	3	3	3	3	4	3	4	3.43	5	3	4	4	3	3	3	nie									tak	nie	kobieta	20	18-20 lat	miasto poniżej 50 tys. mieszk.	miasto pon. 50 tys. mieszk.	pielęgniarstwo	I rok studia licencjackie	Rok pierwszy
Papier gotowe	3	2	5	3	4	2	4	4	3	3	4	4	4	5	3.86	5	4	4	3	3	3	4	nie									nie	nie	kobieta	19	18-20 lat	miasto poniżej 50 tys. mieszk.	miasto pon. 50 tys. mieszk.	pielęgniarstwo	I rok studia licencjackie	Rok pierwszy
Papier gotowe	3	2	5	4	4	2	3	4	2	3	4	5	2	5	3.86	5	5	4	5	5	3	1	tak	1	0	0	0	0	0	nie wiem	nie	nie	nie	kobieta	19	18-20 lat	miasto poniżej 50 tys. mieszk.	miasto pon. 50 tys. mieszk.	pielęgniarstwo	I rok studia licencjackie	Rok pierwszy
Papier gotowe	5	3	5	4	5	2	4	4	3	3	4	5	4	4	4.07	4	5	4	3	4	2	3	nie									nie mam zdania	nie	kobieta	19	18-20 lat	wieś	wieś	pielęgniarstwo	I rok studia licencjackie	Rok pierwszy
Papier gotowe	3	2	5	4	5	2	3	4	3	3	4	5	5	3	3.93	4	5	3	4	3	4	3	nie									tak	nie	kobieta	19	18-20 lat	wieś	wieś	pielęgniarstwo	I rok studia licencjackie	Rok pierwszy
Papier gotowe	4	2	5	4	5	2	4	4	3	3	4	5	4	5	4.14	4	5	2	4	4	3	3	nie									nie mam zdania	nie	kobieta	19	18-20 lat	wieś	wieś	pielęgniarstwo	I rok studia licencjackie	Rok pierwszy
Papier gotowe	3	2	5	5	5	2	4	4	4	3	4	4	4	3	3.86	5	5	4	3	5	2	2	nie									nie	nie	kobieta	19	18-20 lat	wieś	wieś	pielęgniarstwo	I rok studia licencjackie	Rok pierwszy
Papier gotowe	2	2	5	4	4	2	4	5	4	3	4	4	4	5	3.86	5	4	4	3	4	4	3	tak	0	0	0	0	0	1	nie wiem	nie	nie	tak	kobieta	20	18-20 lat	miasto poniżej 50 tys. mieszk.	miasto pon. 50 tys. mieszk.	pielęgniarstwo	I rok studia licencjackie	Rok pierwszy
Papier gotowe	3	5	5	4	5	3	3	4	2	3	4	4	4	4	3.64	4	3	4	3	5	3	4	nie									tak	nie	kobieta	18	18-20 lat	miasto 100 - 250 tys. mieszk.	miasto 50 - 500 tys. mieszk.	pielęgniarstwo	I rok studia licencjackie	Rok pierwszy
Papier gotowe	5	2	5	4	4	3	4	4	2	4	3	4	3	4	3.93	4	5	5	4	4	2	2	nie									nie mam zdania	nie	kobieta	19	18-20 lat	miasto 100 - 250 tys. mieszk.	miasto 50 - 500 tys. mieszk.	pielęgniarstwo	I rok studia licencjackie	Rok pierwszy
Papier gotowe	5	2	5	5	5	5	5	5	5	3	5	5	4	4	4.07	5	4	4	4	5	4	5	tak	0	0	0	0	1	0	16-30 godzin	tak	tak	tak	kobieta	22	21-23 lata	miasto 100 - 250 tys. mieszk.	miasto 50 - 500 tys. mieszk.	pielęgniarstwo	III rok studia licencjackie	Rok ostatni
Papier gotowe	4	3	3	5	5	1	4	4	4	4	3	4	5	4	3.93	4	4	3	4	4	5	5	tak	0	0	0	0	1	0	1-15 godzin	tak	nie mam zdania	tak	kobieta	22	21-23 lata	wieś	wieś	pielęgniarstwo	III rok studia licencjackie	Rok ostatni
Papier gotowe	5	4	5	5	5	2	4	5	3	4	5	5	5	5	4.43	5	5	5	5	5	5	3	tak	0	1	0	0	0	0	16-30 godzin	tak	tak	nie	kobieta	22	21-23 lata	miasto 100 - 250 tys. mieszk.	miasto 50 - 500 tys. mieszk.	pielęgniarstwo	III rok studia licencjackie	Rok ostatni
Papier gotowe	1	2	5	4	4	2	4	4	2	4	4	5	4	4	3.93	5	5	4	4	5	3	2	nie									nie mam zdania	nie	kobieta	23	21-23 lata	wieś	wieś	pielęgniarstwo	III rok studia licencjackie	Rok ostatni
Papier gotowe	5	2	5	5	5	2	3	5	2	3	4	5	4	4	4.29	5	4	4	4	5	4	2	nie									nie	tak	kobieta	23	21-23 lata	miasto poniżej 50 tys. mieszk.	miasto pon. 50 tys. mieszk.	pielęgniarstwo	III rok studia licencjackie	Rok ostatni
Papier gotowe	5	2	5	5	4	2	3	5	2	4	3	5	4	5	4.29	4	4	4	5	5	4	3	tak	0	1	0	0	0	0	1-15 godzin	nie	tak	nie	kobieta	22	21-23 lata	miasto powyżej 500 tys. mieszk.	miasto pow. 500 tys. mieszk.	pielęgniarstwo	III rok studia licencjackie	Rok ostatni
Papier gotowe	5	1	5	5	5	1	5	5	1	3	5	5	5	5	4.86	5	5	4	5	5	2	1	tak	0	0	0	0	1	0	1-15 godzin	tak	nie	nie	kobieta	22	21-23 lata	miasto powyżej 500 tys. mieszk.	miasto pow. 500 tys. mieszk.	pielęgniarstwo	III rok studia licencjackie	Rok ostatni
Papier gotowe	3	2	5	5	5	2	4	4	3	5	4	5	4	4	4.21	5	5	5	3	3	3	3	nie									nie mam zdania	nie	kobieta	22	21-23 lata	miasto 50 - 100 tys. mieszk.	miasto 50 - 500 tys. mieszk.	pielęgniarstwo	I rok studia licencjackie	Rok pierwszy
Papier gotowe	4	4	5	5	4	3	3	4	3	3	3	5	4	5	3.79	5	3	5	4	4	4	2	nie									nie	nie	kobieta	25	24 lata i więcej	miasto powyżej 500 tys. mieszk.	miasto pow. 500 tys. mieszk.	pielęgniarstwo	III rok studia licencjackie	Rok ostatni
Papier gotowe	5	2	5	5	5	2	5	5	3	4	4	4	4	5	4.43	4	5	2	4	4	4	2	tak	0	0	0	0	1	0	powyżej 30 godzin	tak	nie mam zdania	nie	kobieta	22	21-23 lata	wieś	wieś	pielęgniarstwo	III rok studia licencjackie	Rok ostatni
Papier gotowe	4	3	5	5	5	2	4	4	2	4	4	4	4	5	4.21	5	5	5	5	5	5	2	nie									nie	nie	kobieta	22	21-23 lata	miasto 100 - 250 tys. mieszk.	miasto 50 - 500 tys. mieszk.	pielęgniarstwo	III rok studia licencjackie	Rok ostatni
Papier gotowe	4	2	5	5	4	4	4	4	2	5	4	4	4	5	4.14	4	5	5	4	5	4	2	tak	0	0	0	0	1	0	nie wiem	nie	nie mam zdania	nie	kobieta	23	21-23 lata	miasto 250 - 500 tys. mieszk.	miasto 50 - 500 tys. mieszk.	pielęgniarstwo	III rok studia licencjackie	Rok ostatni
Papier gotowe	5	4	5	5	5	2	4	4	2	3	4	4	4	4	4.07	5	5	5	3	4	3	2	tak	0	0	0	0	1	0	nie wiem	nie	nie mam zdania	nie	kobieta	21	21-23 lata	wieś	wieś	pielęgniarstwo	III rok studia licencjackie	Rok ostatni
Papier gotowe	3	3	5	4	5	2	3	3	3	3	3	5	3	5	3.71	5	4	4	4	1	2	2	nie									nie mam zdania	nie	kobieta	22	21-23 lata	miasto 50 - 100 tys. mieszk.	miasto 50 - 500 tys. mieszk.	pielęgniarstwo	III rok studia licencjackie	Rok ostatni
Papier gotowe	4	2	5	5	5	2	5	5	2	5	5	5	5	5	4.71	4	4	4	4	4	4	4	nie									nie mam zdania	nie	kobieta	24	24 lata i więcej	miasto powyżej 500 tys. mieszk.	miasto pow. 500 tys. mieszk.	pielęgniarstwo	III rok studia licencjackie	Rok ostatni
Papier gotowe	4	2	4	4	4	2	4	4	4	4	4	4	4	4	3.86	4	4	4	4	4	4	4	tak	0	0	0	0	1	0	16-30 godzin	tak	tak	nie	kobieta	22	21-23 lata	miasto poniżej 50 tys. mieszk.	miasto pon. 50 tys. mieszk.	pielęgniarstwo	III rok studia licencjackie	Rok ostatni
Papier gotowe	5	2	5	5	5	2	5	5	5	3	5	5	5	5	4.43	5	5	4	3	5	5	2	tak	0	1	0	0	0	0	1-15 godzin	tak	nie	nie	kobieta	22	21-23 lata	miasto poniżej 50 tys. mieszk.	miasto pon. 50 tys. mieszk.	pielęgniarstwo	III rok studia licencjackie	Rok ostatni
Papier gotowe	5	2	5	5	4	2	4	5	3	3	5	5	5	5	4.43	5	5	4	4	5	4	1	nie									nie	nie	kobieta	22	21-23 lata	miasto 100 - 250 tys. mieszk.	miasto 50 - 500 tys. mieszk.	pielęgniarstwo	III rok studia licencjackie	Rok ostatni
Papier gotowe	5	2	5	5	4	2	2	4	2	2	4	4	4	4	3.93	5	4	4	4	4	4	2	nie									nie	nie	kobieta	22	21-23 lata	wieś	wieś	pielęgniarstwo	III rok studia licencjackie	Rok ostatni
Papier gotowe	5	2	4	4	4	1	5	4	2	3	4	4	4	4	4.14	5	4	3	4	5	2	2	tak	0	1	0	0	0	0	1-15 godzin	tak	nie	nie	kobieta	22	21-23 lata	miasto 50 - 100 tys. mieszk.	miasto 50 - 500 tys. mieszk.	pielęgniarstwo	III rok studia licencjackie	Rok ostatni
Papier gotowe	5	2	5	5	5	2	4	5	2	3	4	5	4	5	4.43	5	4	3	4	5	4	2	tak	0	1	0	0	0	0	1-15 godzin	tak	tak	nie	kobieta	22	21-23 lata	wieś	wieś	pielęgniarstwo	III rok studia licencjackie	Rok ostatni
Papier gotowe	5	2	5	5	5	1	5	5	3	4	5	5	5	5	4.71	5	5	3	5	5	2	1	nie									tak	nie	kobieta	22	21-23 lata	miasto 100 - 250 tys. mieszk.	miasto 50 - 500 tys. mieszk.	pielęgniarstwo	III rok studia licencjackie	Rok ostatni
Papier gotowe	5	2	5	5	3	2	3	5	4	2	5	4	5	5	4.07	5	4	3	4	4	2	1	nie									nie	nie	kobieta	22	21-23 lata	wieś	wieś	pielęgniarstwo	III rok studia licencjackie	Rok ostatni
Papier gotowe	4	2	5	5	4	2	4	4	3	4	4	5	4	4	4.14	5	5	5	4	4	3	2	nie									nie	nie	kobieta	23	21-23 lata	miasto 50 - 100 tys. mieszk.	miasto 50 - 500 tys. mieszk.	pielęgniarstwo	III rok studia licencjackie	Rok ostatni
Papier gotowe	5	1	5	5	5	2	5	5	2	3	5	5	5	5	4.71	5	5	5	5	5	5	5	tak	0	0	0	0	1	0	1-15 godzin	tak	nie	nie	kobieta	22	21-23 lata	miasto poniżej 50 tys. mieszk.	miasto pon. 50 tys. mieszk.	pielęgniarstwo	III rok studia licencjackie	Rok ostatni
Papier gotowe	4	2	5	4	4	3	4	4	4	2	3	4	3	4	3.57	5	4	4	4	3	4	4	nie									tak	nie	kobieta	24	24 lata i więcej	miasto poniżej 50 tys. mieszk.	miasto pon. 50 tys. mieszk.	pielęgniarstwo	III rok studia licencjackie	Rok ostatni
Papier gotowe	5	1	5	5	5	1	5	5	2	4	5	5	5	5	4.86	5	5	5	4	5	4	2	nie									nie	tak	kobieta	21	21-23 lata	miasto powyżej 500 tys. mieszk.	miasto pow. 500 tys. mieszk.	pielęgniarstwo	III rok studia licencjackie	Rok ostatni
Papier gotowe	5	3	5	5	4	3	3	4	4	4	4	4	4	4	3.86	4	4	4	3	4	3	2	tak	0	1	0	0	0	0	1-15 godzin	tak	nie	nie	kobieta	22	21-23 lata	wieś	wieś	pielęgniarstwo	III rok studia licencjackie	Rok ostatni
Papier gotowe	5	1	5	5	5	2	5	5	1	4	4	4	5	5	4.71	5	5	3	5	5	5	3	tak	0	1	0	0	0	0	1-15 godzin	tak	tak	nie	kobieta	23	21-23 lata	miasto powyżej 500 tys. mieszk.	miasto pow. 500 tys. mieszk.	pielęgniarstwo	III rok studia licencjackie	Rok ostatni
Papier gotowe	3	2	5	5	5	2	4	4	2	3	4	4	3	4	4	4	4	5	5	5	4	4	nie									tak	nie	kobieta	22	21-23 lata	wieś	wieś	pielęgniarstwo	III rok studia licencjackie	Rok ostatni
Papier gotowe	5	3	5	5	2	2	4	5	3	3	4	4	3	4	3.86	5	5	4	4	4	2	3	nie									nie	nie	kobieta	29	24 lata i więcej	miasto powyżej 500 tys. mieszk.	miasto pow. 500 tys. mieszk.	pielęgniarstwo	III rok studia licencjackie	Rok ostatni
Papier gotowe	4	2	5	4	4	2	4	4	3	3	4	4	3	4	3.86	5	4	3	4	3	3	3	nie									tak	tak	kobieta	22	21-23 lata	miasto poniżej 50 tys. mieszk.	miasto pon. 50 tys. mieszk.	pielęgniarstwo	III rok studia licencjackie	Rok ostatni
Papier gotowe	5	2	5	5	5	2	5	5	2	4	4	5	5	5	4.64	5	5	4	5	5	2	2	nie									nie	nie	kobieta	22	21-23 lata	miasto powyżej 500 tys. mieszk.	miasto pow. 500 tys. mieszk.	pielęgniarstwo	III rok studia licencjackie	Rok ostatni
Papier gotowe	3	4	4	3	4	3	4	3	4	4	3	4	4	4	3.36	4	4	4	4	3	4	3	nie	0	0	0	0	0	0	1-15 godzin	nie wiem	nie mam zdania	nie	kobieta	19	18-20 lat	miasto 100 - 250 tys. mieszk.	miasto 50 - 500 tys. mieszk.	pielęgniarstwo	I rok studia licencjackie	Rok pierwszy
Papier gotowe	3	2	4	4	4	2	4	3	3	3	4	4	4	2	3.57	4	4	4	5	3	3	4	nie									nie mam zdania	nie	kobieta	19	18-20 lat	wieś	wieś	pielęgniarstwo	I rok studia licencjackie	Rok pierwszy
Papier gotowe	3	2	5	5	5	3	3	5	4	4	4	3	5	3	3.86	5	5	4	4	4	3	4	nie									nie mam zdania	nie	kobieta	20	18-20 lat	miasto powyżej 500 tys. mieszk.	miasto pow. 500 tys. mieszk.	pielęgniarstwo	I rok studia licencjackie	Rok pierwszy
Papier gotowe	3	2	5	4	5	3	3	4	4	4	3	4	3	4	3.64	4	4	5	3	3	3	2	nie									nie mam zdania	nie	kobieta	19	18-20 lat	miasto 100 - 250 tys. mieszk.	miasto 50 - 500 tys. mieszk.	pielęgniarstwo	I rok studia licencjackie	Rok pierwszy
Papier gotowe	4	3	4	4	3	3	2	4	4	3	3	4	3	2	3.14	5	4	4	4	4	3	3	nie									nie mam zdania	nie	kobieta	20	18-20 lat	miasto powyżej 500 tys. mieszk.	miasto pow. 500 tys. mieszk.	pielęgniarstwo	I rok studia licencjackie	Rok pierwszy
Papier gotowe	4	3	5	5	5	3	3	4	3	3	4	5	4	2	3.79	5	5	4	4	4	3	3	nie									nie mam zdania	nie	mężczyzna	19	18-20 lat	miasto powyżej 500 tys. mieszk.	miasto pow. 500 tys. mieszk.	pielęgniarstwo	I rok studia licencjackie	Rok pierwszy
Papier gotowe	5	1	5	5	5	1	5	5	5	5	5	5	5	5	4.71	5	5	4	5	5	5	1	nie									tak	nie	kobieta	27	24 lata i więcej	miasto powyżej 500 tys. mieszk.	miasto pow. 500 tys. mieszk.	pielęgniarstwo	III rok studia licencjackie	Rok ostatni
Papier gotowe	2	2	5	4	4	3	4	4	3	2	4	4	3	5	3.64	5	4	3	4	3	3	3	nie									nie mam zdania	nie	kobieta	19	18-20 lat	miasto poniżej 50 tys. mieszk.	miasto pon. 50 tys. mieszk.	pielęgniarstwo	I rok studia licencjackie	Rok pierwszy
Papier gotowe	3	3	5	4	5	2	4	4	4	3	4	4	3	5	3.79	4	5	4	4	4	2	3	nie									nie mam zdania	nie	kobieta	19	18-20 lat	miasto powyżej 500 tys. mieszk.	miasto pow. 500 tys. mieszk.	pielęgniarstwo	I rok studia licencjackie	Rok pierwszy
Papier gotowe	4	3	5	5	4	3	4	4	4	3	3	4	3	3	3.57	5	3	4	3	3	4	3	tak	0	1	0	0	0	0	powyżej 30 godzin	nie	nie mam zdania	nie	kobieta	20	18-20 lat	wieś	wieś	położnictwo	I rok studia licencjackie	Rok pierwszy
Papier gotowe	1	2	3	1	5	1	5	1	2	3	2	2	1	2	2.79	1	2	3	1	1	1	2	nie									nie	nie	kobieta	20	18-20 lat	miasto powyżej 500 tys. mieszk.	miasto pow. 500 tys. mieszk.	położnictwo	I rok studia licencjackie	Rok pierwszy
Papier gotowe	3	2	4	4	5	2	4	4	3	3	4	5	4	4	3.93	5	5	5	5	5	4	3	tak	0	0	0	0	1	0	powyżej 30 godzin	nie	tak	nie	kobieta	20	18-20 lat	wieś	wieś	położnictwo	I rok studia licencjackie	Rok pierwszy
Papier gotowe	4	2	5	4	4	2	4	4	4	3	3	4	3	4	3.71	4	4	5	4	4	2	2	nie									nie	nie	kobieta	20	18-20 lat	miasto poniżej 50 tys. mieszk.	miasto pon. 50 tys. mieszk.	położnictwo	I rok studia licencjackie	Rok pierwszy
Papier gotowe	3	2	5	4	5	2	4	4	4	3	4	4	4	4	3.86	5	5	4	4	4	4	2	tak	0	0	0	0	0	1	1-15 godzin	nie wiem	nie mam zdania	nie	kobieta	20	18-20 lat	miasto poniżej 50 tys. mieszk.	miasto pon. 50 tys. mieszk.	położnictwo	I rok studia licencjackie	Rok pierwszy
Papier gotowe	4	2	5	4	4	2	4	5	2	3	4	4	4	4	4.07	4	3	4	4	4	3	2	tak	0	1	0	0	0	0	powyżej 30 godzin	nie	nie mam zdania	nie	kobieta	20	18-20 lat	miasto powyżej 500 tys. mieszk.	miasto pow. 500 tys. mieszk.	położnictwo	I rok studia licencjackie	Rok pierwszy
Papier gotowe	4	4	4	5	4	5	2	4	4	3	3	4	3	4	3.21	3	4	4	2	3	1	1	nie									nie mam zdania	nie	kobieta	20	18-20 lat	wieś	wieś	położnictwo	I rok studia licencjackie	Rok pierwszy
Papier gotowe	4	3	5	4	5	3	3	4	3	3	3	4	4	5	3.79	5	4	4	4	4	3	3	tak	0	1	0	0	1	0	powyżej 30 godzin	nie	nie	nie	kobieta	20	18-20 lat	wieś	wieś	położnictwo	I rok studia licencjackie	Rok pierwszy
Papier gotowe	4	2	4	4	4	2	3	4	4	4	4	4	4	4	3.79	5	5	5	2	4	3	3	nie									nie mam zdania	nie	kobieta	20	18-20 lat	miasto 100 - 250 tys. mieszk.	miasto 50 - 500 tys. mieszk.	położnictwo	I rok studia licencjackie	Rok pierwszy
Papier gotowe	4	4	5	4	5	3	3	4	3	3	4	5	4	4	3.79	5	4	4	4	4	2	2	tak	0	0	0	0	1	0	powyżej 30 godzin	nie	nie	nie	kobieta	20	18-20 lat	wieś	wieś	położnictwo	I rok studia licencjackie	Rok pierwszy
Papier gotowe	4	3	5	4	4	3	3	4	3	3	3	4	3	4	3.57	5	5	5	4	4	3	3	tak	0	1	0	0	1	0	powyżej 30 godzin	nie	nie	nie	kobieta	20	18-20 lat	wieś	wieś	położnictwo	I rok studia licencjackie	Rok pierwszy
Papier gotowe	3	4	4	4	4	3	3	3	4	3	3	4	3	3	3.14	4	4	4	2	3	3	3	nie									nie mam zdania	tak	kobieta	20	18-20 lat	wieś	wieś	położnictwo	I rok studia licencjackie	Rok pierwszy
Papier gotowe	3	2	4	4	4	3	3	4	3	3	4	5	5	5	3.86	4	4	5	2	4	2	2	nie									nie mam zdania	nie	kobieta	21	21-23 lata	wieś	wieś	położnictwo	I rok studia licencjackie	Rok pierwszy
Papier gotowe	4	2	5	5	4	3	4	4	3	3	5	5	5	5	4.21	4	4	4	4	4	2	2	nie									nie mam zdania	nie	kobieta	21	21-23 lata	wieś	wieś	położnictwo	I rok studia licencjackie	Rok pierwszy
Papier gotowe	4	4	5	4	4	2	4	4	4	3	4	4	3	4	3.64	5	3	5	4	4	3	3	tak	0	0	0	0	1	0	1-15 godzin	nie	nie	nie	kobieta	20	18-20 lat	wieś	wieś	położnictwo	I rok studia licencjackie	Rok pierwszy
Papier gotowe	4	1	5	5	5	3	2	5	3	2	5	5	5	5	4.21	5	5	5	5	5	1	1	nie									nie	nie	kobieta	25	24 lata i więcej	miasto 250 - 500 tys. mieszk.	miasto 50 - 500 tys. mieszk.	położnictwo	I rok studia licencjackie	Rok pierwszy
Papier gotowe	4	3	5	5	5	5	4	5	4	3	4	3	3	3	3.57	4	5	5	3	3	3	2	nie									nie mam zdania	nie	kobieta	19	18-20 lat	miasto poniżej 50 tys. mieszk.	miasto pon. 50 tys. mieszk.	położnictwo	I rok studia licencjackie	Rok pierwszy
Papier gotowe	5	1	5	5	5	1	4	5	4	3	4	4	5	5	4.43	5	5	5	4	4	2	1	nie									nie	tak	kobieta	22	21-23 lata	miasto powyżej 500 tys. mieszk.	miasto pow. 500 tys. mieszk.	położnictwo	I rok studia licencjackie	Rok pierwszy
Papier gotowe	1	3	5	3	4	2	4	4	3	3	3	5	3	3	3.43	5	4	5	2	4	2	3	tak	0	0	0	0	1	0	1-15 godzin	nie	nie	nie	kobieta	20	18-20 lat	miasto powyżej 500 tys. mieszk.	miasto pow. 500 tys. mieszk.	położnictwo	I rok studia licencjackie	Rok pierwszy
Papier gotowe	5	3	5	5	5	3	4	5	4	3	3	5	5	5	4.14	5	5	3	2	5	3	3	nie									nie mam zdania	tak	kobieta	19	18-20 lat	wieś	wieś	położnictwo	I rok studia licencjackie	Rok pierwszy
Papier gotowe	5	2	4	5	4	2	3	5	3	3	4	4	4	5	4.07	4	4	5	3	5	3	3	tak	0	1	0	0	0	0	nie wiem	nie	nie mam zdania	nie	kobieta	19	18-20 lat	wieś	wieś	położnictwo	I rok studia licencjackie	Rok pierwszy
Papier gotowe	4	2	4	4	2	2	4	4	4	2	2	2	4	4	3.29	5	4	4	2	3	2	3	tak	0	0	0	0	1	0	1-15 godzin	nie	nie mam zdania	nie	kobieta	20	18-20 lat	miasto poniżej 50 tys. mieszk.	miasto pon. 50 tys. mieszk.	położnictwo	I rok studia licencjackie	Rok pierwszy
Papier gotowe	3	3	5	3	3	2	4	4	3	3	4	5	5	2	3.64	4	4	4	4	4	4	3	tak	0	1	0	0	0	0	1-15 godzin	nie	nie	nie	kobieta	20	18-20 lat	wieś	wieś	położnictwo	I rok studia licencjackie	Rok pierwszy
Papier gotowe	3	3	5	4	4	3	4	5	4	4	4	5	4	5	3.93	5	4	4	4	4	4	2	nie									nie mam zdania	nie	kobieta	22	21-23 lata	miasto 250 - 500 tys. mieszk.	miasto 50 - 500 tys. mieszk.	położnictwo	I rok studia licencjackie	Rok pierwszy
Papier gotowe	4	3	5	3	5	3	3	3	4	3	3	3	3	4	3.36	5	5	4	4	4	5	2	tak	0	1	0	0	0	0	nie wiem	nie	nie	nie	kobieta	20	18-20 lat	wieś	wieś	położnictwo	I rok studia licencjackie	Rok pierwszy
Papier gotowe	4	2	5	4	4	2	3	4	4	4	4	4	4	5	3.93	4	5	4	2	4	2	2	tak	0	1	0	0	0	0	powyżej 30 godzin	nie	nie	nie	kobieta	20	18-20 lat	wieś	wieś	położnictwo	I rok studia licencjackie	Rok pierwszy
Papier gotowe	4	1	5	5	5	2	4	4	3	3	4	4	4	5	4.21	5	4	5	3	4	1	2	nie									nie	nie	kobieta	24	24 lata i więcej	wieś	wieś	położnictwo	I rok studia licencjackie	Rok pierwszy
Papier gotowe	5	4	5	5	5	2	3	5	4	2	4	5	5	4	4	5	4	4	4	4	2	2	nie									nie	nie	kobieta	21	21-23 lata	miasto 250 - 500 tys. mieszk.	miasto 50 - 500 tys. mieszk.	położnictwo	I rok studia licencjackie	Rok pierwszy
Papier gotowe	5	2	5	5	4	2	3	5	5	3	3	4	4	5	3.93	4	4	5	4	4	4	3	nie									nie mam zdania	nie	kobieta	20	18-20 lat	miasto 50 - 100 tys. mieszk.	miasto 50 - 500 tys. mieszk.	położnictwo	I rok studia licencjackie	Rok pierwszy
Papier gotowe	5	2	5	5	4	2	4	4	2	2	5	4	4	2	4	4	4	2	4	4	3	2	nie									tak	nie	kobieta	19	18-20 lat	wieś	wieś	położnictwo	I rok studia licencjackie	Rok pierwszy
Papier gotowe	4	2	5	5	5	2	4	5	4	3	5	5	4	4	4.21	4	5	4	3	4	3	3	tak	0	1	0	0	0	0	nie wiem	nie wiem	nie mam zdania	nie	kobieta	19	18-20 lat	miasto 50 - 100 tys. mieszk.	miasto 50 - 500 tys. mieszk.	położnictwo	I rok studia licencjackie	Rok pierwszy
Papier gotowe	5	4	4	4	5	2	3	4	4	5	4	4	3	3	3.71	5	4	3	2	4	3	2	tak	0	1	0	0	0	0	1-15 godzin	tak	tak	nie	kobieta	19	18-20 lat	wieś	wieś	położnictwo	I rok studia licencjackie	Rok pierwszy
Papier gotowe	4	3	5	4	4	3	3	4	4	2	3	4	4	4	3.5	4	4	3	3	3	3	2	tak	0	0	0	0	0	1	nie wiem	nie wiem	tak	nie	kobieta	20	18-20 lat	wieś	wieś	położnictwo	I rok studia licencjackie	Rok pierwszy
Papier gotowe	4	2	5	4	5	3	4	4	3	2	4	4	4	5	3.93	5	4	3	5	4	5	3	tak	0	1	0	0	0	0	nie wiem	nie wiem	tak	nie	kobieta	19	18-20 lat	wieś	wieś	położnictwo	I rok studia licencjackie	Rok pierwszy
Papier gotowe	5	2	5	5	4	2	4	5	3	3	4	5	5	5	4.36	5	4	5	3	4	1	3	tak	0	1	0	0	0	0	16-30 godzin	nie	nie mam zdania	nie	kobieta	20	18-20 lat	miasto powyżej 500 tys. mieszk.	miasto pow. 500 tys. mieszk.	położnictwo	I rok studia licencjackie	Rok pierwszy
Papier gotowe	4	2	5	4	4	2	3	4	2	2	3	4	3	4	3.71	4	4	4	3	2	2	2	tak	0	1	0	0	0	0	nie wiem	nie	nie	nie	kobieta	18	18-20 lat	miasto powyżej 500 tys. mieszk.	miasto pow. 500 tys. mieszk.	położnictwo	I rok studia licencjackie	Rok pierwszy
Papier gotowe	3	2	5	4	4	3	4	2	2	4	4	4	4	4	3.79	5	4	2	5	5	5	3	tak	0	1	0	0	0	0	nie wiem	nie wiem	tak	nie	kobieta	19	18-20 lat	wieś	wieś	położnictwo	I rok studia licencjackie	Rok pierwszy
Papier gotowe	4	3	5	4	4	3	3	3	4	4	3	5	3	5	3.64	5	4	4	3	3	2	2	tak	0	1	0	0	0	0	nie wiem	nie	nie mam zdania	nie	kobieta	19	18-20 lat	miasto poniżej 50 tys. mieszk.	miasto pon. 50 tys. mieszk.	położnictwo	I rok studia licencjackie	Rok pierwszy
Papier gotowe	4	3	5	4	5	2	3	4	4	5	4	5	3	5	4	5	4	3	4	4	3	3	nie									nie mam zdania	nie	kobieta	21	21-23 lata	miasto powyżej 500 tys. mieszk.	miasto pow. 500 tys. mieszk.	położnictwo	I rok studia licencjackie	Rok pierwszy
Papier gotowe	5	2	5	5	5	1	4	5	2	4	4	5	4	5	4.57	5	5	4	2	4	4	1	tak	0	0	1	0	0	0	1-15 godzin	tak	nie	tak	kobieta	23	21-23 lata	miasto powyżej 500 tys. mieszk.	miasto pow. 500 tys. mieszk.	położnictwo	I rok studia licencjackie	Rok pierwszy
Papier gotowe	1	1	5	5	4	2	2	5	5	1	3	5	2	5	3.43	5	4	3	4	5	2	3	tak	0	1	1	0	1	0	16-30 godzin	nie	nie mam zdania	nie	kobieta	20	18-20 lat	miasto poniżej 50 tys. mieszk.	miasto pon. 50 tys. mieszk.	położnictwo	I rok studia licencjackie	Rok pierwszy
Papier gotowe	4	3	5	4	4	2	3	4	3	2	4	4	5	4	3.79	4	4	4	3	4	2	2	tak	0	1	0	1	0	0	nie wiem	tak	nie mam zdania	tak	kobieta	20	18-20 lat	miasto powyżej 500 tys. mieszk.	miasto pow. 500 tys. mieszk.	położnictwo	I rok studia licencjackie	Rok pierwszy
Papier gotowe	4	2	5	5	4	2	4	4	4	4	4	4	4	4	4	5	5	3	4	4	4	3	tak	0	1	0	0	0	0	16-30 godzin	tak	nie mam zdania	nie	kobieta	21	21-23 lata	wieś	wieś	położnictwo	I rok studia licencjackie	Rok pierwszy
Papier gotowe	3	2	4	4	4	3	3	4	2	3	4	5	4	2	3.64	5	4	5	3	4	4	2	tak	0	1	0	0	0	0	1-15 godzin	nie wiem	nie mam zdania	nie	kobieta	20	18-20 lat	miasto poniżej 50 tys. mieszk.	miasto pon. 50 tys. mieszk.	położnictwo	I rok studia licencjackie	Rok pierwszy
Papier gotowe	4	3	5	4	5	2	4	4	5	3	5	5	3	3	3.79	5	5	5	5	5	4	3	tak	0	1	0	0	1	0	1-15 godzin	tak	tak	nie	kobieta	20	18-20 lat	miasto 50 - 100 tys. mieszk.	miasto 50 - 500 tys. mieszk.	położnictwo	I rok studia licencjackie	Rok pierwszy
Papier gotowe	4	4	5	5	5	2	4	5	2	3	5	5	4	3	4.14	4	4	4	3	4	3	2	tak	0	1	0	0	0	0	nie wiem	nie	nie	nie	kobieta	21	21-23 lata	miasto poniżej 50 tys. mieszk.	miasto pon. 50 tys. mieszk.	położnictwo	I rok studia licencjackie	Rok pierwszy
Papier gotowe	3	3	3	3	3	3	3	3	3	3	3	3	3	3	3	3	3	3	3	3	3	3	tak	0	0	0	1	0	0	powyżej 30 godzin	tak	nie	nie	kobieta	19	18-20 lat	wieś	wieś	położnictwo	I rok studia licencjackie	Rok pierwszy
Papier gotowe	4	2	5	4	4	2	4	4	2	3	3	5	4	4	4	5	3	3	2	5	2	2	tak	0	0	0	0	1	0	powyżej 30 godzin	nie wiem	nie mam zdania	nie	kobieta	20	18-20 lat	miasto 100 - 250 tys. mieszk.	miasto 50 - 500 tys. mieszk.	położnictwo	I rok studia licencjackie	Rok pierwszy
Papier gotowe	4	2	1	1	4	2	3	4	2	3	4	4	3	4	3.36	5	3	4	4	4	4	3	nie									nie mam zdania	nie	kobieta	20	18-20 lat	miasto poniżej 50 tys. mieszk.	miasto pon. 50 tys. mieszk.	położnictwo	I rok studia licencjackie	Rok pierwszy
Papier gotowe	2	4	4	4	4	3	3	4	2	2	4	4	3	4	3.36	4	4	5	2	3	4	3	tak	0	0	0	0	1	0	powyżej 30 godzin	tak	nie mam zdania	nie	kobieta	19	18-20 lat	miasto poniżej 50 tys. mieszk.	miasto pon. 50 tys. mieszk.	położnictwo	I rok studia licencjackie	Rok pierwszy
Papier gotowe	4	4	5	5	4	3	4	4	3	2	3	3	4	3	3.5	4	5	5	2	3	4	2	nie									nie	nie	kobieta	21	21-23 lata	miasto 100 - 250 tys. mieszk.	miasto 50 - 500 tys. mieszk.	położnictwo	I rok studia licencjackie	Rok pierwszy
Papier gotowe	4	2	5	4	4	3	3	4	3	3	4	4	4	4	3.79	4	3	4	3	3	3	2	nie									nie mam zdania	nie	kobieta	20	18-20 lat	wieś	wieś	położnictwo	I rok studia licencjackie	Rok pierwszy
Papier gotowe	3	3	5	3	5	3	3	3	3	3	3	5	3	5	3.57	5	5	5	2	3	2	3	nie									nie	nie	kobieta	31	24 lata i więcej	miasto powyżej 500 tys. mieszk.	miasto pow. 500 tys. mieszk.	położnictwo	I rok studia licencjackie	Rok pierwszy
Papier gotowe	3	4	5	4	4	4	4	4	3	4	4	4	4	4	3.64	5	5	4	4	4	4	4	tak	0	0	0	0	1	0	nie wiem	nie	nie mam zdania	nie	kobieta	20	18-20 lat	wieś	wieś	położnictwo	I rok studia licencjackie	Rok pierwszy
Papier gotowe	4	3	5	4	4	2	4	4	4	4	4	4	3	4	3.79	5	4	4	2	4	4	4	nie									tak	nie	kobieta	20	18-20 lat	miasto 100 - 250 tys. mieszk.	miasto 50 - 500 tys. mieszk.	położnictwo	I rok studia licencjackie	Rok pierwszy
Papier gotowe	4	2	5	4	4	2	4	5	5	3	4	4	4	5	3.93	5	2	4	3	5	3	3	nie									nie	nie	kobieta	20	18-20 lat	miasto 100 - 250 tys. mieszk.	miasto 50 - 500 tys. mieszk.	położnictwo	I rok studia licencjackie	Rok pierwszy
Papier gotowe	4	2	5	4	5	3	3	4	3	3	4	4	3	2	3.64	5	5	5	4	3	4	3	tak	0	1	0	0	0	0	powyżej 30 godzin	nie	nie	nie	kobieta	21	21-23 lata	miasto poniżej 50 tys. mieszk.	miasto pon. 50 tys. mieszk.	położnictwo	I rok studia licencjackie	Rok pierwszy
Papier gotowe	3	2	4	4	4	3	4	4	4	4	4	4	4	4	3.71	4	4	4	4	4	4	3	tak	0	0	0	0	1	0	powyżej 30 godzin	tak	tak	tak	kobieta	21	21-23 lata	miasto 50 - 100 tys. mieszk.	miasto 50 - 500 tys. mieszk.	położnictwo	I rok studia licencjackie	Rok pierwszy
Papier gotowe	4	3	5	5	4	3	3	4	2	4	4	4	4	4	3.93	5	4	2	3	4	3	4	tak	0	1	0	0	0	0	powyżej 30 godzin	nie	nie	nie	kobieta	20	18-20 lat	wieś	wieś	położnictwo	I rok studia licencjackie	Rok pierwszy
Papier gotowe	3	2	5	5	5	2	4	5	2	2	2	4	4	5	4	5	1	2	4	4	2	1	nie									nie	nie	kobieta	22	21-23 lata	miasto poniżej 50 tys. mieszk.	miasto pon. 50 tys. mieszk.	położnictwo	I rok studia licencjackie	Rok pierwszy
Papier gotowe	4	4	5	4	4	2	3	4	3	3	4	4	4	4	3.71	5	4	4	3	4	4	3	tak	0	1	0	0	0	0	powyżej 30 godzin	nie	nie	nie	kobieta	22	21-23 lata	wieś	wieś	położnictwo	I rok studia licencjackie	Rok pierwszy
Papier gotowe	4	3	4	5	5	4	2	3	3	4	4	5	4	4	3.71	5	3	4	3	4	1	2	nie									nie	nie	kobieta	20	18-20 lat	miasto 100 - 250 tys. mieszk.	miasto 50 - 500 tys. mieszk.	położnictwo	I rok studia licencjackie	Rok pierwszy
Papier gotowe	4	2	5	5	4	4	2	3	3	3	4	5	4	4	3.71	5	3	5	3	4	1	1	nie									nie	nie	kobieta	20	18-20 lat	miasto powyżej 500 tys. mieszk.	miasto pow. 500 tys. mieszk.	położnictwo	I rok studia licencjackie	Rok pierwszy
Papier gotowe	5	3	5	4	4	3	3	4	4	3	4	4	4	5	3.79	5	3	4	4	4	2	2	nie									nie mam zdania	nie	kobieta	20	18-20 lat	miasto poniżej 50 tys. mieszk.	miasto pon. 50 tys. mieszk.	położnictwo	I rok studia licencjackie	Rok pierwszy
Papier gotowe	4	3	5	4	5	2	3	4	4	1	4	5	5	3	3.71	5	5	5	5	5	5	1	nie									nie mam zdania	nie	kobieta	20	18-20 lat	wieś	wieś	położnictwo	I rok studia licencjackie	Rok pierwszy
Papier gotowe	4	2	3	4	4	1	4	4	4	4	4	4	4	4	3.86	5	2	5	4	4	3	2	nie									nie	nie	kobieta	21	21-23 lata	miasto poniżej 50 tys. mieszk.	miasto pon. 50 tys. mieszk.	położnictwo	I rok studia licencjackie	Rok pierwszy
Papier gotowe	5	3	5	5	5	1	4	4	3	3	3	3	3	4	3.93	4	4	4	4	4	4	3	tak	0	1	0	0	0	0	16-30 godzin	nie	tak	nie	kobieta	19	18-20 lat	miasto 50 - 100 tys. mieszk.	miasto 50 - 500 tys. mieszk.	położnictwo	I rok studia licencjackie	Rok pierwszy
Papier gotowe	3	2	5	4	4	3	3	3	4	3	4	4	3	5	3.57	5	3	4	4	3	2	3	nie									nie	nie	kobieta	20	18-20 lat	miasto 100 - 250 tys. mieszk.	miasto 50 - 500 tys. mieszk.	położnictwo	I rok studia licencjackie	Rok pierwszy
Papier gotowe	5	2	5	5	5	2	4	4	5	4	4	4	4	5	4.14	5	4	4	4	4	4	2	nie									tak	nie	kobieta	20	18-20 lat	miasto poniżej 50 tys. mieszk.	miasto pon. 50 tys. mieszk.	położnictwo	I rok studia licencjackie	Rok pierwszy
Papier gotowe	3	3	4	4	4	3	4	4	4	3	4	4	4	4	3.57	4	4	2	3	3	2	3	tak	0	0	0	0	1	0	16-30 godzin	nie	nie	tak	kobieta	20	18-20 lat	miasto poniżej 50 tys. mieszk.	miasto pon. 50 tys. mieszk.	położnictwo	I rok studia licencjackie	Rok pierwszy
Papier gotowe	5	2	5	5	4	2	4	5	3	4	3	5	4	4	4.21	5	4	4	3	4	4	2	tak	0	1	0	0	0	0	nie wiem	nie	nie	nie	kobieta	20	18-20 lat	miasto poniżej 50 tys. mieszk.	miasto pon. 50 tys. mieszk.	położnictwo	I rok studia licencjackie	Rok pierwszy
Papier gotowe	4	3	5	4	4	3	4	4	3	3	3	4	3	3	3.57	4	4	4	2	4	3	3	nie									nie mam zdania	nie	kobieta	20	18-20 lat	miasto 50 - 100 tys. mieszk.	miasto 50 - 500 tys. mieszk.	położnictwo	I rok studia licencjackie	Rok pierwszy
Papier gotowe	3	4	5	5	4	3	4	4	3	3	4	5	4	5	3.86	5	5	5	3	3	4	3	nie									nie	nie	kobieta	20	18-20 lat	wieś	wieś	położnictwo	I rok studia licencjackie	Rok pierwszy
Papier gotowe	3	2	5	4	4	2	4	4	3	3	4	4	4	4	3.86	5	5	4	4	5	2	2	nie									nie	tak	kobieta	22	21-23 lata	miasto powyżej 500 tys. mieszk.	miasto pow. 500 tys. mieszk.	położnictwo	I rok studia licencjackie	Rok pierwszy
Papier gotowe	3	2	1	2	4	4	4	3	3	2	3	3	2	4	2.86	4	4	4	4	3	2	3	nie									nie mam zdania	nie	kobieta	20	18-20 lat	miasto poniżej 50 tys. mieszk.	miasto pon. 50 tys. mieszk.	położnictwo	I rok studia licencjackie	Rok pierwszy
Papier gotowe	5	3	5	5	5	2	4	5	3	3	5	5	5	5	4.43	5	5	5	5	5	4	3	nie									nie	nie	kobieta	20	18-20 lat	miasto powyżej 500 tys. mieszk.	miasto pow. 500 tys. mieszk.	położnictwo	I rok studia licencjackie	Rok pierwszy
Papier gotowe	5	2	5	5	3	2	3	5	3	4	5	5	3	4	4.14	4	4	5	3	4	2	3	nie									nie mam zdania	nie	kobieta	20	18-20 lat	miasto powyżej 500 tys. mieszk.	miasto pow. 500 tys. mieszk.	położnictwo	I rok studia licencjackie	Rok pierwszy
Papier gotowe	5	2	5	5	4	2	4	5	3	3	5	5	5	4	4.36	5	3	5	5	5	2	1	tak	0	0	0	0	1	0	16-30 godzin	nie	nie	nie	kobieta	20	18-20 lat	miasto 50 - 100 tys. mieszk.	miasto 50 - 500 tys. mieszk.	położnictwo	I rok studia licencjackie	Rok pierwszy
Papier gotowe	3	3	5	3	4	3	3	4	4	3	4	3	3	5	3.43	5	3	4	4	4	4	3	tak	0	0	0	0	1	0	powyżej 30 godzin	tak	nie mam zdania	nie	kobieta	20	18-20 lat	miasto poniżej 50 tys. mieszk.	miasto pon. 50 tys. mieszk.	położnictwo	I rok studia licencjackie	Rok pierwszy
Papier gotowe	4	4	5	4	4	3	3	4	2	3	4	4	4	4	3.71	5	4	2	3	3	4	2	tak	0	0	0	0	1	0	1-15 godzin	nie wiem	tak	tak	kobieta	20	18-20 lat	wieś	wieś	położnictwo	I rok studia licencjackie	Rok pierwszy
Papier gotowe	4	1	5	5	4	2	5	5	4	4	4	5	4	5	4.36	5	5	5	4	4	3	3	tak	0	1	0	0	0	0	nie wiem	tak	tak	nie	kobieta	20	18-20 lat	miasto poniżej 50 tys. mieszk.	miasto pon. 50 tys. mieszk.	położnictwo	I rok studia licencjackie	Rok pierwszy
Papier gotowe	4	2	5	5	4	2	3	4	3	2	2	4	5	5	3.86	4	4	5	4	4	1	1	tak	0	0	0	0	1	0	1-15 godzin	nie	nie	nie	kobieta	20	18-20 lat	miasto poniżej 50 tys. mieszk.	miasto pon. 50 tys. mieszk.	położnictwo	I rok studia licencjackie	Rok pierwszy
Papier gotowe	3	2	5	4	4	3	4	4	4	3	3	4	4	2	3.5	4	4	5	3	3	3	4	tak	0	1	0	0	1	0	16-30 godzin	nie	nie mam zdania	nie	kobieta	20	18-20 lat	miasto powyżej 500 tys. mieszk.	miasto pow. 500 tys. mieszk.	położnictwo	I rok studia licencjackie	Rok pierwszy
Papier gotowe	3	2	5	4	5	2	4	4	3	3	3	4	4	5	3.93	5	5	4	4	4	4	2	tak	0	0	0	0	1	0	1-15 godzin	nie	nie	nie	kobieta	22	21-23 lata	miasto poniżej 50 tys. mieszk.	miasto pon. 50 tys. mieszk.	położnictwo	I rok studia licencjackie	Rok pierwszy
Papier gotowe	5	2	5	5	4	2	3	4	4	3	2	5	4	3	3.79	5	4	5	4	4	2	1	nie									nie	nie	kobieta	20	18-20 lat	miasto 250 - 500 tys. mieszk.	miasto 50 - 500 tys. mieszk.	położnictwo	I rok studia licencjackie	Rok pierwszy
Papier gotowe	4	2	4	5	4	4	3	4	4	2	4	4	3	4	3.5	5	5	5	3	4	1	1	nie									tak	nie	kobieta	22	21-23 lata	miasto powyżej 500 tys. mieszk.	miasto pow. 500 tys. mieszk.	położnictwo	I rok studia licencjackie	Rok pierwszy
Papier gotowe	5	3	5	5	5	2	5	5	3	4	5	5	5	5	4.57	5	5	5	3	5	4	2	tak	0	0	0	1	0	0	powyżej 30 godzin	tak	nie	nie	kobieta	26	24 lata i więcej	miasto 250 - 500 tys. mieszk.	miasto 50 - 500 tys. mieszk.	położnictwo	I rok studia licencjackie	Rok pierwszy
Papier gotowe	5	3	5	3	4	3	3	4	4	3	4	3	3	4	3.5	5	4	4	4	4	2	2	nie									nie mam zdania	nie	kobieta	20	18-20 lat	miasto poniżej 50 tys. mieszk.	miasto pon. 50 tys. mieszk.	położnictwo	I rok studia licencjackie	Rok pierwszy
Papier gotowe	4	2	5	5	3	2	4	4	4	4	4	3	4	5	3.93	5	4	3	4	4	4	3	tak	0	1	0	0	0	0	powyżej 30 godzin	nie	tak	nie	kobieta	20	18-20 lat	miasto powyżej 500 tys. mieszk.	miasto pow. 500 tys. mieszk.	położnictwo	I rok studia licencjackie	Rok pierwszy
Papier gotowe	4	2	5	4	4	3	4	4	3	4	4	4	5	5	4.07	5	5	4	3	4	2	3	tak	0	1	0	0	0	0	nie wiem	nie	nie mam zdania	nie	kobieta	20	18-20 lat	miasto powyżej 500 tys. mieszk.	miasto pow. 500 tys. mieszk.	położnictwo	I rok studia licencjackie	Rok pierwszy
Papier gotowe	4	3	5	5	5	3	4	4	4	4	4	5	4	4	4	5	5	5	4	4	4	4	tak	0	1	0	0	0	0	1-15 godzin	nie wiem	tak	nie	kobieta	20	18-20 lat	miasto powyżej 500 tys. mieszk.	miasto pow. 500 tys. mieszk.	położnictwo	I rok studia licencjackie	Rok pierwszy
Papier gotowe	5	1	5	5	4	2	5	5	3	3	4	5	5	5	4.5	5	5	3	3	4	3	3	tak	0	1	0	0	1	0	16-30 godzin	nie	nie mam zdania	nie	kobieta	20	18-20 lat	wieś	wieś	położnictwo	I rok studia licencjackie	Rok pierwszy
Papier gotowe	5	4	5	4	4	2	3	4	3	3	5	3	4	4	3.79	5	5	4	4	4	2	1	nie									nie	nie	kobieta	19	18-20 lat	wieś	wieś	położnictwo	I rok studia licencjackie	Rok pierwszy
Papier gotowe	3	4	4	4	3	3	4	3	3	2	4	4	3	4	3.29	4	4	5	3	3	3	3	nie									tak	tak	kobieta	19	18-20 lat	wieś	wieś	położnictwo	I rok studia licencjackie	Rok pierwszy
Papier gotowe	2	2	5	4	4	3	5	4	4	4	5	4	4	5	3.93	5	5	5	4	4	3	2	tak	0	1	0	0	0	0	nie wiem	nie	tak	nie	kobieta	19	18-20 lat	wieś	wieś	położnictwo	I rok studia licencjackie	Rok pierwszy
Papier gotowe	4	3	4	3	4	3	3	4	3	3	4	4	3	3	3.43	4	4	3	3	3	2	3	tak	0	1	0	0	0	0	nie wiem	nie wiem	nie mam zdania	nie	kobieta	19	18-20 lat	miasto 50 - 100 tys. mieszk.	miasto 50 - 500 tys. mieszk.	położnictwo	I rok studia licencjackie	Rok pierwszy
Papier gotowe	1	2	4	3	4	3	3	4	2	2	1	2	3	4	3	4	4	3	2	2	3	4	nie									nie mam zdania	nie	kobieta	20	18-20 lat	miasto poniżej 50 tys. mieszk.	miasto pon. 50 tys. mieszk.	położnictwo	I rok studia licencjackie	Rok pierwszy
Papier gotowe	4	2	5	4	4	2	3	3	4	3	4	4	3	4	3.64	5	4	4	3	4	2	4	nie									tak	nie	kobieta	19	18-20 lat	miasto poniżej 50 tys. mieszk.	miasto pon. 50 tys. mieszk.	położnictwo	I rok studia licencjackie	Rok pierwszy
Papier gotowe	4	2	5	4	4	4	2	4	3	3	4	4	3	4	3.57	4	2	4	4	3	2	3	nie									nie mam zdania	tak	kobieta	19	18-20 lat	wieś	wieś	położnictwo	I rok studia licencjackie	Rok pierwszy
Papier gotowe	4	2	5	4	4	2	3	4	2	4	4	4	3	3	3.86	4	4	2	3	2	2	2	tak	0	1	0	0	0	0	16-30 godzin	nie	nie mam zdania	nie	kobieta	21	21-23 lata	miasto 50 - 100 tys. mieszk.	miasto 50 - 500 tys. mieszk.	położnictwo	I rok studia licencjackie	Rok pierwszy
Papier gotowe	3	4	5	4	5	2	4	4	2	4	4	4	4	2	3.79	5	4	2	2	3	2	2	tak	0	1	0	0	0	0	nie wiem	nie	nie mam zdania	nie	kobieta	19	18-20 lat	wieś	wieś	położnictwo	I rok studia licencjackie	Rok pierwszy
Papier gotowe	4	2	4	4	4	3	3	4	3	3	4	4	4	3	3.64	4	3	4	3	3	3	2	nie									nie mam zdania	nie	kobieta	19	18-20 lat	miasto poniżej 50 tys. mieszk.	miasto pon. 50 tys. mieszk.	położnictwo	I rok studia licencjackie	Rok pierwszy
Papier gotowe	5	3	5	5	5	2	4	5	1	4	5	5	5	5	4.64	5	5	2	4	4	3	3	nie									nie	nie	kobieta	19	18-20 lat	miasto 250 - 500 tys. mieszk.	miasto 50 - 500 tys. mieszk.	położnictwo	I rok studia licencjackie	Rok pierwszy
Papier gotowe	4	1	5	5	4	2	4	5	4	4	3	4	3	4	4	4	3	2	4	4	3	2	tak	0	1	0	0	0	0	powyżej 30 godzin	tak	nie mam zdania	tak	kobieta	19	18-20 lat	miasto poniżej 50 tys. mieszk.	miasto pon. 50 tys. mieszk.	położnictwo	I rok studia licencjackie	Rok pierwszy
Papier gotowe	5	2	5	4	4	2	5	4	3	4	2	4	3	4	3.93	4	4	4	5	5	3	3	tak	0	1	0	0	0	0	powyżej 30 godzin	nie wiem	tak	nie	kobieta	19	18-20 lat	miasto poniżej 50 tys. mieszk.	miasto pon. 50 tys. mieszk.	położnictwo	I rok studia licencjackie	Rok pierwszy
Papier gotowe	2	3	5	4	4	2	3	4	3	3	4	4	4	3	3.57	5	4	4	3	3	1	3	nie									tak	nie	kobieta	19	18-20 lat	miasto 100 - 250 tys. mieszk.	miasto 50 - 500 tys. mieszk.	położnictwo	I rok studia licencjackie	Rok pierwszy
Papier gotowe	4	3	1	4	4	3	3	4	3	3	3	4	3	4	3.29	5	4	3	3	3	3	3	nie									nie mam zdania	nie	kobieta	20	18-20 lat	miasto 50 - 100 tys. mieszk.	miasto 50 - 500 tys. mieszk.	położnictwo	I rok studia licencjackie	Rok pierwszy
Papier gotowe	3	2	5	3	5	3	4	4	3	3	4	4	3	3	3.64	4	3	3	4	4	3	1	nie									nie	nie	kobieta	24	24 lata i więcej	miasto 100 - 250 tys. mieszk.	miasto 50 - 500 tys. mieszk.	położnictwo	I rok studia licencjackie	Rok pierwszy
Papier gotowe	3	2	5	4	4	3	3	4	3	3	3	4	3	4	3.57	5	4	3	3	3	3	3	tak	0	1	0	0	0	0	1-15 godzin	nie wiem	nie mam zdania	nie	kobieta	19	18-20 lat	wieś	wieś	położnictwo	I rok studia licencjackie	Rok pierwszy
Papier gotowe	4	2	4	4	4	3	4	4	5	3	4	3	3	5	3.57	5	4	2	3	3	2	3	tak	0	1	0	0	0	0	1-15 godzin	nie wiem	nie mam zdania	nie	kobieta	19	18-20 lat	wieś	wieś	położnictwo	I rok studia licencjackie	Rok pierwszy
Papier gotowe	4	2	5	4	5	2	4	3	3	4	4	5	4	3	4	4	3	2	2	2	3	2	tak	0	1	0	0	0	0	1-15 godzin	nie	nie mam zdania	nie	kobieta	19	18-20 lat	miasto poniżej 50 tys. mieszk.	miasto pon. 50 tys. mieszk.	położnictwo	I rok studia licencjackie	Rok pierwszy
Papier gotowe	3	2	5	4	2	2	3	4	4	2	2	5	4	4	3.43	5	4	5	3	3	2	3	nie									nie mam zdania	nie	kobieta	19	18-20 lat	miasto 50 - 100 tys. mieszk.	miasto 50 - 500 tys. mieszk.	położnictwo	I rok studia licencjackie	Rok pierwszy
Papier gotowe	4	4	5	4	4	2	4	4	3	2	4	5	4	4	3.79	5	5	4	4	4	3	2	tak	0	1	0	0	0	0	nie wiem	nie wiem	nie mam zdania	nie	kobieta	19	18-20 lat	wieś	wieś	położnictwo	I rok studia licencjackie	Rok pierwszy
Papier gotowe	4	2	5	5	5	2	5	5	4	4	4	4	4	4	4.21	5	3	2	3	4	3	3	tak	0	1	0	0	0	0	1-15 godzin	nie	nie mam zdania	nie	kobieta	19	18-20 lat	miasto poniżej 50 tys. mieszk.	miasto pon. 50 tys. mieszk.	położnictwo	I rok studia licencjackie	Rok pierwszy
Papier gotowe	4	1	5	4	4	2	4	5	4	4	4	4	5	4	4.14	5	5	2	4	4	3	2	nie									tak	nie	kobieta	19	18-20 lat	wieś	wieś	położnictwo	I rok studia licencjackie	Rok pierwszy
Papier gotowe	4	5	5	4	2	2	3	4	3	2	4	4	2	5	3.36	5	4	5	4	3	3	2	tak	0	1	0	0	0	0	1-15 godzin	nie	nie	nie	kobieta	19	18-20 lat	miasto poniżej 50 tys. mieszk.	miasto pon. 50 tys. mieszk.	położnictwo	I rok studia licencjackie	Rok pierwszy
Papier gotowe	3	2	5	2	5	2	3	4	2	3	3	5	3	5	3.79	5	4	3	4	4	3	2	tak	0	1	0	0	0	0	nie wiem	nie wiem	nie mam zdania	nie	kobieta	19	18-20 lat	wieś	wieś	położnictwo	I rok studia licencjackie	Rok pierwszy
Papier gotowe	4	2	1	4	4	2	4	4	4	3	4	4	3	2	3.36	5	4	2	3	3	2	3	tak	0	1	0	0	0	0	powyżej 30 godzin	nie	nie	nie	kobieta	18	18-20 lat	wieś	wieś	położnictwo	I rok studia licencjackie	Rok pierwszy
Papier gotowe	4	2	5	4	4	2	5	4	2	3	4	4	3	5	4.07	5	4	2	5	4	4	4	tak	0	1	0	0	0	0	powyżej 30 godzin	tak	tak	nie	kobieta	19	18-20 lat	wieś	wieś	położnictwo	I rok studia licencjackie	Rok pierwszy
Papier gotowe	2	1	5	4	5	2	4	4	3	2	4	4	3	3	3.71	4	4	5	4	3	3	1	tak	0	1	0	0	0	0	nie wiem	nie	nie mam zdania	nie	kobieta	19	18-20 lat	wieś	wieś	położnictwo	I rok studia licencjackie	Rok pierwszy
Papier gotowe	4	2	5	4	5	2	4	4	2	4	4	4	4	3	4.07	5	4	4	4	4	3	2	tak	0	1	0	0	0	0	nie wiem	tak	tak	nie	kobieta	19	18-20 lat	wieś	wieś	położnictwo	I rok studia licencjackie	Rok pierwszy
Papier gotowe	4	3	5	4	5	2	4	4	3	4	4	5	5	5	4.21	5	4	4	5	4	3	3	nie									nie mam zdania	nie	kobieta	21	21-23 lata	miasto powyżej 500 tys. mieszk.	miasto pow. 500 tys. mieszk.	położnictwo	I rok studia licencjackie	Rok pierwszy
Papier gotowe	4	2	5	4	4	3	2	4	3	4	3	4	4	2	3.57	5	4	5	3	3	3	3	tak	0	1	0	0	0	0	1-15 godzin	nie	nie	nie	kobieta	19	18-20 lat	miasto 50 - 100 tys. mieszk.	miasto 50 - 500 tys. mieszk.	położnictwo	I rok studia licencjackie	Rok pierwszy
Papier gotowe	5	3	5	5	5	3	3	4	3	3	4	4	4	4	3.93	5	4	4	4	4	4	2	tak	0	1	0	0	0	0	1-15 godzin	nie	tak	nie	kobieta	21	21-23 lata	miasto poniżej 50 tys. mieszk.	miasto pon. 50 tys. mieszk.	położnictwo	I rok studia licencjackie	Rok pierwszy
Papier gotowe	3	2	5	3	4	3	4	4	3	4	4	5	3	4	3.79	5	4	3	4	4	3	3	tak	0	1	0	0	0	0	1-15 godzin	nie	tak	nie	kobieta	19	18-20 lat	miasto poniżej 50 tys. mieszk.	miasto pon. 50 tys. mieszk.	położnictwo	I rok studia licencjackie	Rok pierwszy
Papier gotowe	4	2	5	4	5	2	3	4	3	3	4	5	5	4	4.07	5	4	2	2	3	3	3	nie									nie mam zdania	nie	kobieta	19	18-20 lat	wieś	wieś	położnictwo	I rok studia licencjackie	Rok pierwszy
Papier gotowe	4	3	4	4	4	3	3	4	3	3	4	4	4	4	3.64	5	5	3	2	4	2	3	nie									nie	nie	kobieta	18	18-20 lat	miasto powyżej 500 tys. mieszk.	miasto pow. 500 tys. mieszk.	położnictwo	I rok studia licencjackie	Rok pierwszy
Papier gotowe	3	2	5	5	5	2	4	4	2	3	3	4	4	2	3.86	5	5	5	4	3	1	3	nie									nie mam zdania	nie	kobieta	19	18-20 lat	wieś	wieś	położnictwo	I rok studia licencjackie	Rok pierwszy
Papier gotowe	4	2	5	4	3	3	3	4	4	3	3	4	3	4	3.5	4	3	3	4	3	2	3	tak	0	1	0	0	0	0	1-15 godzin	nie	tak	nie	kobieta	19	18-20 lat	miasto poniżej 50 tys. mieszk.	miasto pon. 50 tys. mieszk.	położnictwo	I rok studia licencjackie	Rok pierwszy
Papier gotowe	4	2	4	4	5	3	3	4	3	3	4	4	3	3	3.64	4	4	3	2	4	2	3	tak	0	1	0	0	0	0	nie wiem	nie	tak	nie	kobieta	19	18-20 lat	wieś	wieś	położnictwo	I rok studia licencjackie	Rok pierwszy
Papier gotowe	4	3	5	4	5	2	3	4	2	3	3	4	3	4	3.79	4	4	4	2	4	3	3	tak	0	1	0	0	0	0	nie wiem	nie wiem	nie mam zdania	nie	kobieta	19	18-20 lat	miasto poniżej 50 tys. mieszk.	miasto pon. 50 tys. mieszk.	położnictwo	I rok studia licencjackie	Rok pierwszy
Papier gotowe	4	3	5	5	5	2	3	4	2	2	4	4	4	4	3.93	5	5	4	5	5	2	2	nie									nie mam zdania	nie	kobieta	19	18-20 lat	miasto 50 - 100 tys. mieszk.	miasto 50 - 500 tys. mieszk.	położnictwo	I rok studia licencjackie	Rok pierwszy
Papier gotowe	4	2	5	4	4	3	4	4	3	2	3	4	2	3	3.5	5	4	4	4	4	3	3	nie									nie mam zdania	nie	kobieta	19	18-20 lat	wieś	wieś	położnictwo	I rok studia licencjackie	Rok pierwszy
Papier gotowe	4	2	4	4	4	2	4	4	4	4	4	4	4	4	3.86	4	4	2	4	4	4	2	nie									nie mam zdania	nie	kobieta	19	18-20 lat	wieś	wieś	położnictwo	I rok studia licencjackie	Rok pierwszy
Papier gotowe	3	4	5	5	5	2	5	5	3	5	4	5	4	5	4.29	5	4	4	4	4	4	3	tak	0	1	0	0	0	0	1-15 godzin	nie	nie mam zdania	nie	kobieta	19	18-20 lat	miasto poniżej 50 tys. mieszk.	miasto pon. 50 tys. mieszk.	położnictwo	I rok studia licencjackie	Rok pierwszy
Papier gotowe	5	4	5	4	4	3	3	4	3	4	4	4	3	2	3.57	5	5	5	2	4	2	1	tak	0	1	0	1	0	0	16-30 godzin	tak	nie	nie	kobieta	22	21-23 lata	miasto powyżej 500 tys. mieszk.	miasto pow. 500 tys. mieszk.	położnictwo	I rok studia licencjackie	Rok pierwszy
Papier gotowe	5	4	5	4	4	3	3	4	3	4	4	4	3	2	3.57	4	4	3	2	3	3	3	tak	0	1	0	0	0	0	nie wiem	tak	nie mam zdania	nie	kobieta	19	18-20 lat	wieś	wieś	położnictwo	I rok studia licencjackie	Rok pierwszy
Papier gotowe	4	4	5	5	5	3	4	5	4	2	3	5	4	5	3.86	5	5	4	5	5	3	3	nie									nie mam zdania	nie	kobieta	19	18-20 lat	wieś	wieś	położnictwo	I rok studia licencjackie	Rok pierwszy
Papier gotowe	4	2	4	4	4	2	2	3	2	3	3	3	3	3	3.43	5	2	5	3	3	2	2	nie									nie mam zdania	nie	kobieta	19	18-20 lat	miasto 100 - 250 tys. mieszk.	miasto 50 - 500 tys. mieszk.	położnictwo	I rok studia licencjackie	Rok pierwszy
Papier gotowe	4	1	5	4	5	1	3	4	2	3	3	4	3	5	4.07	5	5	3	4	4	2	1	tak	0	1	0	0	0	0	nie wiem	nie wiem	nie mam zdania	nie	kobieta	19	18-20 lat	wieś	wieś	położnictwo	I rok studia licencjackie	Rok pierwszy
Papier gotowe	4	4	5	5	5	3	3	4	4	3	4	4	3	4	3.64	4	4	3	4	4	1	1	tak	0	1	0	0	0	0	nie wiem	nie wiem	nie mam zdania	nie	kobieta	19	18-20 lat	wieś	wieś	położnictwo	I rok studia licencjackie	Rok pierwszy
Papier gotowe	4	3	4	4	5	3	3	4	3	4	4	4	3	4	3.71	4	4	3	4	3	2	3	nie									nie mam zdania	nie	kobieta	19	18-20 lat	miasto poniżej 50 tys. mieszk.	miasto pon. 50 tys. mieszk.	położnictwo	I rok studia licencjackie	Rok pierwszy
Papier gotowe	4	2	5	5	4	2	3	4	2	2	3	5	4	4	3.93	5	4	5	4	4	5	2	nie									nie	nie	kobieta	19	18-20 lat	miasto 100 - 250 tys. mieszk.	miasto 50 - 500 tys. mieszk.	położnictwo	I rok studia licencjackie	Rok pierwszy
Papier gotowe	5	4	5	4	4	2	3	4	2	3	4	5	4	4	3.93	5	4	4	3	4	3	2	tak	0	1	0	0	0	0	nie wiem	nie	nie mam zdania	nie	kobieta	20	18-20 lat	miasto poniżej 50 tys. mieszk.	miasto pon. 50 tys. mieszk.	położnictwo	I rok studia licencjackie	Rok pierwszy
Papier gotowe	5	4	4	3	5	2	4	4	3	1	2	4	3	3	3.36	5	4	2	5	4	3	2	nie									tak	nie	kobieta	19	18-20 lat	miasto 50 - 100 tys. mieszk.	miasto 50 - 500 tys. mieszk.	położnictwo	I rok studia licencjackie	Rok pierwszy
Papier gotowe	4	4	4	3	4	2	4	4	4	2	3	4	3	3	3.29	5	4	3	3	2	2	3	tak	0	0	1	0	0	0	1-15 godzin	nie	tak	nie	kobieta	19	18-20 lat	wieś	wieś	położnictwo	I rok studia licencjackie	Rok pierwszy
Papier gotowe	4	2	4	4	3	2	3	3	2	3	3	4	3	4	3.57	4	4	3	4	3	2	2	tak	0	1	0	0	0	0	nie wiem	nie wiem	nie mam zdania	nie	kobieta	19	18-20 lat	wieś	wieś	położnictwo	I rok studia licencjackie	Rok pierwszy
Papier gotowe	3	2	5	4	5	2	3	4	3	2	4	5	4	5	3.93	5	5	4	2	3	1	2	tak	0	1	1	1	1	1	16-30 godzin	nie wiem	tak	nie	kobieta	19	18-20 lat	miasto 100 - 250 tys. mieszk.	miasto 50 - 500 tys. mieszk.	położnictwo	I rok studia licencjackie	Rok pierwszy
Papier gotowe	3	4	5	3	5	1	3	3	4	3	3	4	3	5	3.5	5	4	5	4	4	3	4	nie									nie mam zdania	nie	kobieta	20	18-20 lat	wieś	wieś	położnictwo	I rok studia licencjackie	Rok pierwszy
Papier gotowe	4	2	5	4	3	3	4	4	2	4	4	5	4	4	4	4	3	3	4	4	3	4	nie									nie mam zdania	nie	kobieta	19	18-20 lat	miasto poniżej 50 tys. mieszk.	miasto pon. 50 tys. mieszk.	położnictwo	I rok studia licencjackie	Rok pierwszy
Papier gotowe	4	2	4	4	4	2	4	4	2	4	4	4	4	3	3.93	4	4	4	3	3	3	3	tak	0	1	0	0	0	0	1-15 godzin	tak	nie mam zdania	nie	kobieta	19	18-20 lat	miasto powyżej 500 tys. mieszk.	miasto pow. 500 tys. mieszk.	położnictwo	I rok studia licencjackie	Rok pierwszy
Papier gotowe	4	2	5	4	4	3	3	4	2	2	4	4	4	4	3.79	5	4	4	4	3	2	2	nie									nie mam zdania	nie	kobieta	19	18-20 lat	wieś	wieś	położnictwo	I rok studia licencjackie	Rok pierwszy
Papier gotowe	4	2	5	5	5	4	4	5	3	3	2	4	4	2	3.71	4	4	4	3	4	4	3	nie									nie mam zdania	nie	kobieta	25	24 lata i więcej	miasto 100 - 250 tys. mieszk.	miasto 50 - 500 tys. mieszk.	położnictwo	III rok studia licencjackie	Rok ostatni
Papier gotowe	5	2	5	5	5	2	4	5	3	5	5	4	5	5	4.57	5	5	4	5	5	4	2	nie									nie	nie	kobieta	26	24 lata i więcej	miasto powyżej 500 tys. mieszk.	miasto pow. 500 tys. mieszk.	położnictwo	III rok studia licencjackie	Rok ostatni
Papier gotowe	4	2	5	5	4	2	4	5	3	4	4	4	4	5	4.21	5	5	5	5	5	2	1	nie									nie	nie	kobieta	22	21-23 lata	miasto 250 - 500 tys. mieszk.	miasto 50 - 500 tys. mieszk.	położnictwo	III rok studia licencjackie	Rok ostatni
Papier gotowe	5	2	4	5	5	2	5	5	5	5	5	5	5	5	4.5	5	5	5	5	5	3	2	nie									tak	nie	kobieta	22	21-23 lata	wieś	wieś	położnictwo	III rok studia licencjackie	Rok ostatni
Papier gotowe	5	2	5	5	5	2	4	5	5	4	4	4	4	5	4.21	5	4	3	4	5	4	4	nie									tak	tak	kobieta	22	21-23 lata	miasto 250 - 500 tys. mieszk.	miasto 50 - 500 tys. mieszk.	położnictwo	III rok studia licencjackie	Rok ostatni
Papier gotowe	5	1	5	5	5	1	5	5	1	4	4	5	5	5	4.86	5	5	4	5	5	4	3	nie									nie	nie	kobieta	21	21-23 lata	miasto 250 - 500 tys. mieszk.	miasto 50 - 500 tys. mieszk.	położnictwo	III rok studia licencjackie	Rok ostatni
Papier gotowe	3	4	5	4	4	3	3	4	4	3	4	4	3	4	3.43	5	5	5	2	4	2	5	nie									nie	nie	kobieta	21	21-23 lata	miasto powyżej 500 tys. mieszk.	miasto pow. 500 tys. mieszk.	położnictwo	III rok studia licencjackie	Rok ostatni
Papier gotowe	3	4	5	4	5	2	3	5	4	4	4	4	4	5	3.86	5	5	5	4	3	4	3	nie									nie	nie	kobieta	22	21-23 lata	wieś	wieś	położnictwo	III rok studia licencjackie	Rok ostatni
Papier gotowe	3	4	5	4	5	2	5	3	4	3	5	4	3	4	3.71	3	4	4	5	5	3	4	nie									nie	nie	kobieta	22	21-23 lata	miasto powyżej 500 tys. mieszk.	miasto pow. 500 tys. mieszk.	położnictwo	III rok studia licencjackie	Rok ostatni
Papier gotowe	2	2	5	4	4	2	3	4	3	3	4	4	4	5	3.79	5	4	4	4	4	3	2	nie									nie mam zdania	nie	kobieta	22	21-23 lata	miasto powyżej 500 tys. mieszk.	miasto pow. 500 tys. mieszk.	położnictwo	III rok studia licencjackie	Rok ostatni
Papier gotowe	4	2	5	5	5	2	5	5	3	5	5	5	5	5	4.64	5	5	4	5	5	5	2	nie									tak	tak	kobieta	22	21-23 lata	miasto poniżej 50 tys. mieszk.	miasto pon. 50 tys. mieszk.	położnictwo	III rok studia licencjackie	Rok ostatni
Papier gotowe	5	2	5	5	5	2	5	5	3	3	3	4	5	5	4.36	5	5	5	4	4	3	2	tak	1	1	0	0	0	0	nie wiem	nie	nie	nie	kobieta	23	21-23 lata	miasto powyżej 500 tys. mieszk.	miasto pow. 500 tys. mieszk.	położnictwo	III rok studia licencjackie	Rok ostatni
Papier gotowe	5	3	5	5	4	3	4	5	2	3	3	4	5	5	4.14	5	4	4	5	5	3	2	tak	1	1	0	0	0	0	1-15 godzin	nie	nie	nie	kobieta	25	24 lata i więcej	wieś	wieś	położnictwo	III rok studia licencjackie	Rok ostatni
Papier gotowe	4	2	4	4	4	2	4	4	2	4	4	4	4	4	4	5	5	3	4	4	4	4	tak	0	1	0	0	0	0	16-30 godzin	nie wiem	nie	nie	kobieta	22	21-23 lata	miasto powyżej 500 tys. mieszk.	miasto pow. 500 tys. mieszk.	położnictwo	III rok studia licencjackie	Rok ostatni
Papier gotowe	3	4	5	4	3	3	2	4	3	4	4	4	5	4	3.57	5	5	4	2	4	3	1	tak	0	0	0	0	1	0	powyżej 30 godzin	nie	nie	nie	kobieta	21	21-23 lata	wieś	wieś	położnictwo	III rok studia licencjackie	Rok ostatni
Papier gotowe	4	2	5	4	4	2	4	4	4	4	4	3	3	4	3.79	4	5	4	4	3	2	2	nie									nie mam zdania	nie	kobieta	22	21-23 lata	miasto poniżej 50 tys. mieszk.	miasto pon. 50 tys. mieszk.	położnictwo	III rok studia licencjackie	Rok ostatni
Papier gotowe	4	2	5	4	4	2	4	4	3	3	4	4	4	4	3.93	4	4	4	4	4	4	3	nie									nie mam zdania	nie	kobieta	22	21-23 lata	miasto 50 - 100 tys. mieszk.	miasto 50 - 500 tys. mieszk.	położnictwo	III rok studia licencjackie	Rok ostatni
Papier gotowe	5	1	5	5	5	1	4	5	2	4	4	4	4	4	4.5	5	5	4	5	5	2	2	nie									tak	nie	kobieta	22	21-23 lata	miasto powyżej 500 tys. mieszk.	miasto pow. 500 tys. mieszk.	położnictwo	III rok studia licencjackie	Rok ostatni
Papier gotowe	4	4	5	4	4	2	4	4	2	4	4	4	5	5	4.07	4	4	4	5	5	5	2	tak	1	0	0	1	0	0	nie wiem	tak	nie	nie	kobieta	25	24 lata i więcej	miasto powyżej 500 tys. mieszk.	miasto pow. 500 tys. mieszk.	położnictwo	III rok studia licencjackie	Rok ostatni
Fizjo gotowe	4	3	5	5	4	2	3	4	3	3	4	5	4	5	4	5	2	3	3	4	3	1	nie									nie mam zdania	tak	kobieta	24	24 lata i więcej	wieś	wieś	fizjoterapia	III rok studia licencjackie	Rok ostatni
Fizjo gotowe	5	2	5	5	4	1	3	5	5	3	5	5	5	5	4.29	5	4	4	4	5	4	2	nie									tak	tak	kobieta	22	21-23 lata	miasto powyżej 500 tys. mieszk.	miasto pow. 500 tys. mieszk.	fizjoterapia	III rok studia licencjackie	Rok ostatni
Fizjo gotowe	5	3	5	5	5	3	4	5	4	2	3	4	4	4	3.86	5	5	5	4	4	2	1	nie									nie	nie	kobieta	25	24 lata i więcej	miasto powyżej 500 tys. mieszk.	miasto pow. 500 tys. mieszk.	fizjoterapia	III rok studia licencjackie	Rok ostatni
Fizjo gotowe	5	1	5	4	4	2	4	5	4	3	3	4	5	5	4.14	5	5	4	4	5	3	2	nie									nie	nie	kobieta	22	21-23 lata	miasto powyżej 500 tys. mieszk.	miasto pow. 500 tys. mieszk.	fizjoterapia	III rok studia licencjackie	Rok ostatni
Fizjo gotowe	5	3	4	5	4	3	3	4	4	3	4	4	4	4	3.71	5	4	4	4	4	4	2	nie									nie mam zdania	nie	kobieta	24	24 lata i więcej	miasto poniżej 50 tys. mieszk.	miasto pon. 50 tys. mieszk.	fizjoterapia	III rok studia licencjackie	Rok ostatni
Fizjo gotowe	5	3	5	5	5	2	4	5	3	3	5	5	5	5	4.43	5	5	4	5	5	2	1	tak	0	0	1	0	0	Koła naukowe	1-15 godzin	tak	nie	tak	mężczyzna	24	24 lata i więcej	miasto 250 - 500 tys. mieszk.	miasto 50 - 500 tys. mieszk.	fizjoterapia	III rok studia licencjackie	Rok ostatni
Fizjo gotowe	5	1	5	5	4	2	3	5	2	3	4	4	5	4	4.29	5	4	4	5	5	4	3	tak	1	0	0	0	1	0	16-30 godzin	tak	nie mam zdania	tak	mężczyzna	24	24 lata i więcej	miasto 50 - 100 tys. mieszk.	miasto 50 - 500 tys. mieszk.	fizjoterapia	III rok studia licencjackie	Rok ostatni
Fizjo gotowe	4	3	5	5	5	2	4	4	4	3	3	4	3	4	3.79	4	3	5	1	4	4	2	nie									nie	nie	kobieta	21	21-23 lata	wieś	wieś	fizjoterapia	III rok studia licencjackie	Rok ostatni
Fizjo gotowe	5	4	5	5	4	2	4	5	2	4	4	5	5	4	4.29	5	5	4	4	4	3	2	tak	0	0	1	0	0	0	1-15 godzin	nie	tak	nie	kobieta	25	24 lata i więcej	miasto poniżej 50 tys. mieszk.	miasto pon. 50 tys. mieszk.	fizjoterapia	III rok studia licencjackie	Rok ostatni
Fizjo gotowe	5	3	5	5	4	1	5	5	3	4	5	5	5	5	4.57	5	3	3	4	5	3	4	nie									nie mam zdania	nie	kobieta	23	21-23 lata	miasto poniżej 50 tys. mieszk.	miasto pon. 50 tys. mieszk.	fizjoterapia	III rok studia licencjackie	Rok ostatni
Fizjo gotowe	5	2	5	5	5	2	3	5	3	3	5	4	5	5	4.36	5	4	4	4	5	4	2	tak	1	0	0	0	0	0	nie wiem	tak	tak	tak	kobieta	23	21-23 lata	miasto 100 - 250 tys. mieszk.	miasto 50 - 500 tys. mieszk.	fizjoterapia	III rok studia licencjackie	Rok ostatni
Fizjo gotowe	5	2	5	4	5	2	4	5	2	4	4	5	4	4	4.36	4	4	3	4	4	4	2	nie									tak	nie	kobieta	23	21-23 lata	miasto 250 - 500 tys. mieszk.	miasto 50 - 500 tys. mieszk.	fizjoterapia	III rok studia licencjackie	Rok ostatni
Fizjo gotowe	3	4	3	5	4	4	3	5	3	4	3	4	3	3	3.36	4	3	4	3	4	3	4	nie									nie mam zdania	nie	kobieta	19	18-20 lat	wieś	wieś	fizjoterapia	I rok studia jednolite magisterskie	Rok pierwszy
Fizjo gotowe	3	4	4	2	4	2	3	4	3	2	3	3	2	4	3.07	4	3	3	2	2	2	3	tak	1	0	0	0	0	0	nie wiem	nie wiem	tak	nie	mężczyzna	19	18-20 lat	miasto powyżej 500 tys. mieszk.	miasto pow. 500 tys. mieszk.	fizjoterapia	I rok studia jednolite magisterskie	Rok pierwszy
Fizjo gotowe	3	2	5	4	4	3	4	4	4	3	4	4	3	4	3.64	4	2	5	2	3	3	2	nie									nie mam zdania	nie	kobieta	19	18-20 lat	miasto powyżej 500 tys. mieszk.	miasto pow. 500 tys. mieszk.	fizjoterapia	I rok studia jednolite magisterskie	Rok pierwszy
Fizjo gotowe	3	3	4	4	4	2	3	4	4	3	4	4	4	4	3.57	4	4	4	2	2	3	2	nie									nie mam zdania	nie	mężczyzna	19	18-20 lat	miasto 50 - 100 tys. mieszk.	miasto 50 - 500 tys. mieszk.	fizjoterapia	I rok studia jednolite magisterskie	Rok pierwszy
Fizjo gotowe	5	2	5	5	4	2	4	5	2	3	3	5	5	5	4.36	5	4	2	4	5	3	1	nie									nie mam zdania	nie	kobieta	19	18-20 lat	miasto 100 - 250 tys. mieszk.	miasto 50 - 500 tys. mieszk.	fizjoterapia	I rok studia jednolite magisterskie	Rok pierwszy
Fizjo gotowe	3	2	4	4	4	4	3	4	4	4	4	4	4	4	3.57	4	4	4	4	4	4	4	tak	0	1	0	0	0	0	1-15 godzin	nie wiem	nie mam zdania	nie	kobieta	19	18-20 lat	wieś	wieś	fizjoterapia	I rok studia jednolite magisterskie	Rok pierwszy
Fizjo gotowe	3	2	4	4	4	3	4	4	3	3	3	3	4	3	3.5	5	5	3	3	3	3	3	nie									tak	nie	kobieta	18	18-20 lat	miasto poniżej 50 tys. mieszk.	miasto pon. 50 tys. mieszk.	fizjoterapia	I rok studia jednolite magisterskie	Rok pierwszy
Fizjo gotowe	4	4	5	5	5	3	5	5	5	5	4	4	5	4	4.07	5	4	2	3	4	4	5	nie									nie mam zdania	nie	kobieta	19	18-20 lat	miasto poniżej 50 tys. mieszk.	miasto pon. 50 tys. mieszk.	fizjoterapia	I rok studia jednolite magisterskie	Rok pierwszy
Fizjo gotowe	5	2	5	5	4	4	3	4	3	2	3	4	4	3	3.64	5	5	3	5	4	3	3	nie									tak	nie	kobieta	19	18-20 lat	wieś	wieś	fizjoterapia	I rok studia jednolite magisterskie	Rok pierwszy
Fizjo gotowe	4	2	5	5	4	1	4	4	2	3	3	5	5	4	4.21	5	4	1	3	5	1	3	nie									tak	nie	mężczyzna	19	18-20 lat	wieś	wieś	fizjoterapia	I rok studia jednolite magisterskie	Rok pierwszy
Fizjo gotowe	4	2	5	4	3	2	3	3	3	3	3	4	3	3	3.5	5	5	4	3	4	3	3	nie									nie mam zdania	nie	kobieta	19	18-20 lat	miasto poniżej 50 tys. mieszk.	miasto pon. 50 tys. mieszk.	fizjoterapia	I rok studia jednolite magisterskie	Rok pierwszy
Fizjo gotowe	5	1	5	4	5	1	5	4	5	3	3	3	2	5	3.93	4	5	4	3	5	1	3	nie									nie mam zdania	nie	kobieta	19	18-20 lat	wieś	wieś	fizjoterapia	I rok studia jednolite magisterskie	Rok pierwszy
Fizjo gotowe	2	3	5	5	5	3	4	4	2	2	3	5	4	4	3.79	5	3	2	2	3	3	3	nie									nie mam zdania	nie	kobieta	19	18-20 lat	wieś	wieś	fizjoterapia	I rok studia jednolite magisterskie	Rok pierwszy
Fizjo gotowe	2	2	5	5	5	2	3	5	4	3	4	5	4	4	3.93	5	5	3	2	3	3	2	nie									nie mam zdania	nie	mężczyzna	20	18-20 lat	miasto powyżej 500 tys. mieszk.	miasto pow. 500 tys. mieszk.	fizjoterapia	I rok studia jednolite magisterskie	Rok pierwszy
Fizjo gotowe	5	2	5	5	5	2	5	5	2	4	4	5	5	5	4.64	5	5	5	5	5	3	3	nie									nie mam zdania	nie	kobieta	20	18-20 lat	miasto 250 - 500 tys. mieszk.	miasto 50 - 500 tys. mieszk.	fizjoterapia	I rok studia jednolite magisterskie	Rok pierwszy
Fizjo gotowe	4	2	5	4	4	2	4	4	2	4	4	4	4	4	4.07	4	4	3	4	4	4	3	nie									nie mam zdania	nie	kobieta	19	18-20 lat	miasto 250 - 500 tys. mieszk.	miasto 50 - 500 tys. mieszk.	fizjoterapia	I rok studia jednolite magisterskie	Rok pierwszy
Fizjo gotowe	5	4	5	5	5	2	4	5	4	4	4	3	4	4	4	5	3	4	5	5	1	1	nie									tak	nie	mężczyzna	20	18-20 lat	miasto powyżej 500 tys. mieszk.	miasto pow. 500 tys. mieszk.	fizjoterapia	I rok studia jednolite magisterskie	Rok pierwszy
Fizjo gotowe	3	4	5	5	5	2	4	5	2	4	5	5	5	5	4.36	5	5	3	4	4	3	3	nie									tak	nie	mężczyzna	19	18-20 lat	wieś	wieś	fizjoterapia	I rok studia jednolite magisterskie	Rok pierwszy
Fizjo gotowe	4	4	5	3	4	3	4	4	3	4	4	5	4	4	3.79	5	4	2	3	3	3	3	nie									tak	nie	kobieta	18	18-20 lat	miasto poniżej 50 tys. mieszk.	miasto pon. 50 tys. mieszk.	fizjoterapia	I rok studia jednolite magisterskie	Rok pierwszy
Fizjo gotowe	5	3	5	5	4	2	3	5	2	5	5	5	5	5	4.5	5	5	5	3	5	3	2	nie									tak	nie	kobieta	20	18-20 lat	wieś	wieś	fizjoterapia	I rok studia jednolite magisterskie	Rok pierwszy
Fizjo gotowe	4	2	5	5	5	4	2	5	3	3	3	5	3	4	3.79	4	5	3	1	4	3	3	nie									nie mam zdania	nie	kobieta	20	18-20 lat	miasto 50 - 100 tys. mieszk.	miasto 50 - 500 tys. mieszk.	fizjoterapia	I rok studia jednolite magisterskie	Rok pierwszy
Fizjo gotowe	4	3	5	5	3	2	4	4	3	4	3	4	4	5	3.93	5	5	3	3	4	3	3	nie									nie mam zdania	nie	kobieta	19	18-20 lat	miasto poniżej 50 tys. mieszk.	miasto pon. 50 tys. mieszk.	fizjoterapia	I rok studia jednolite magisterskie	Rok pierwszy
Fizjo gotowe	2	4	4	4	2	4	2	5	2	2	4	4	2	4	3.07	5	2	4	2	2	2	2	tak	0	1	0	0	0	0	1-15 godzin	tak	nie	nie	kobieta	19	18-20 lat	miasto powyżej 500 tys. mieszk.	miasto pow. 500 tys. mieszk.	fizjoterapia	I rok studia jednolite magisterskie	Rok pierwszy
Fizjo gotowe	4	3	5	5	5	2	4	4	3	2	4	4	4	4	3.93	4	4	4	2	4	3	2	nie									nie mam zdania	nie	kobieta	19	18-20 lat	miasto powyżej 500 tys. mieszk.	miasto pow. 500 tys. mieszk.	fizjoterapia	I rok studia jednolite magisterskie	Rok pierwszy
Fizjo gotowe	2	2	5	5	5	3	5	5	3	3	5	4	4	5	4.14	5	4	4	3	5	3	2	nie									tak	nie	mężczyzna	20	18-20 lat	wieś	wieś	fizjoterapia	I rok studia jednolite magisterskie	Rok pierwszy
Fizjo gotowe	5	1	5	5	5	1	4	5	2	3	3	5	5	5	4.57	5	4	3	5	5	3	1	nie									nie mam zdania	nie	mężczyzna	23	21-23 lata	miasto 50 - 100 tys. mieszk.	miasto 50 - 500 tys. mieszk.	fizjoterapia	I rok studia jednolite magisterskie	Rok pierwszy
Fizjo gotowe	4	4	5	4	5	3	3	4	3	4	4	5	3	5	3.86	5	5	3	2	4	3	3	nie									tak	nie	kobieta	19	18-20 lat	miasto poniżej 50 tys. mieszk.	miasto pon. 50 tys. mieszk.	fizjoterapia	I rok studia jednolite magisterskie	Rok pierwszy
Fizjo gotowe	3	3	3	3	3	3	3	3	3	2	2	4	3	5	3.07	5	5	4	5	5	5	2	nie									nie mam zdania	nie	kobieta	19	18-20 lat	miasto 100 - 250 tys. mieszk.	miasto 50 - 500 tys. mieszk.	fizjoterapia	I rok studia jednolite magisterskie	Rok pierwszy
Fizjo gotowe	3	2	5	4	4	2	3	4	3	2	4	4	4	5	3.79	5	5	4	3	4	3	2	nie									nie mam zdania	nie	kobieta	19	18-20 lat	wieś	wieś	fizjoterapia	I rok studia jednolite magisterskie	Rok pierwszy
Fizjo gotowe	4	3	5	4	2	4	2	3	3	3	4	5	3	4	3.36	4	3	2	3	3	2	3	nie									nie mam zdania	nie	mężczyzna	20	18-20 lat	miasto 50 - 100 tys. mieszk.	miasto 50 - 500 tys. mieszk.	fizjoterapia	I rok studia jednolite magisterskie	Rok pierwszy
Fizjo gotowe	5	2	5	4	2	2	3	4	2	3	4	4	4	5	3.93	5	3	4	3	5	3	3	nie									nie mam zdania	nie	mężczyzna	20	18-20 lat	miasto poniżej 50 tys. mieszk.	miasto pon. 50 tys. mieszk.	fizjoterapia	I rok studia jednolite magisterskie	Rok pierwszy
Fizjo gotowe	3	1	5	4	5	2	5	5	4	4	3	4	4	2	3.93	5	4	3	3	3	1	4	nie									nie mam zdania	nie	kobieta	19	18-20 lat	wieś	wieś	fizjoterapia	I rok studia jednolite magisterskie	Rok pierwszy
Fizjo gotowe	4	2	5	4	4	3	4	4	3	3	4	4	4	4	3.86	5	4	4	4	4	3	3	nie									nie mam zdania	nie	kobieta	18	18-20 lat	wieś	wieś	fizjoterapia	I rok studia jednolite magisterskie	Rok pierwszy
Fizjo gotowe	4	3	5	5	2	3	4	4	5	2	3	4	4	4	3.43	5	3	4	1	1	3	1	nie									nie mam zdania	nie	mężczyzna	19	18-20 lat	miasto poniżej 50 tys. mieszk.	miasto pon. 50 tys. mieszk.	fizjoterapia	I rok studia jednolite magisterskie	Rok pierwszy
Fizjo gotowe	5	2	4	5	4	2	2	4	4	1	4	4	3	4	3.57	2	3	4	2	2	1	1	nie									nie mam zdania	nie	mężczyzna	19	18-20 lat	miasto powyżej 500 tys. mieszk.	miasto pow. 500 tys. mieszk.	fizjoterapia	I rok studia jednolite magisterskie	Rok pierwszy
Fizjo gotowe	4	2	5	4	3	2	3	3	4	4	4	4	4	4	3.71	5	3	3	4	4	3	3	nie									tak	nie	kobieta	19	18-20 lat	miasto 50 - 100 tys. mieszk.	miasto 50 - 500 tys. mieszk.	fizjoterapia	I rok studia jednolite magisterskie	Rok pierwszy
Fizjo gotowe	2	4	5	4	5	4	3	3	5	1	4	4	5	4	3.21	4	1	4	3	3	3	5	nie									tak	nie	mężczyzna	21	21-23 lata	miasto poniżej 50 tys. mieszk.	miasto pon. 50 tys. mieszk.	fizjoterapia	I rok studia jednolite magisterskie	Rok pierwszy
Fizjo gotowe	3	2	4	3	4	4	2	3	2	4	2	4	3	2	3.14	5	4	2	2	2	3	2	nie									tak	nie	mężczyzna	19	18-20 lat	miasto poniżej 50 tys. mieszk.	miasto pon. 50 tys. mieszk.	fizjoterapia	I rok studia jednolite magisterskie	Rok pierwszy
Fizjo gotowe	5	2	5	5	4	1	4	5	3	4	3	4	5	5	4.36	5	5	3	4	5	5	2	tak	0	0	0	0	1	0	16-30 godzin	tak	nie mam zdania	nie	mężczyzna	20	18-20 lat	miasto poniżej 50 tys. mieszk.	miasto pon. 50 tys. mieszk.	fizjoterapia	I rok studia jednolite magisterskie	Rok pierwszy
Fizjo gotowe	5	3	5	5	4	2	4	4	4	2	4	5	4	5	4	5	4	3	4	3	3	4	nie									tak	nie	kobieta	19	18-20 lat	wieś	wieś	fizjoterapia	I rok studia jednolite magisterskie	Rok pierwszy
Fizjo gotowe	5	3	5	5	5	2	5	5	3	3	4	5	5	5	4.43	5	5	1	5	5	3	1	nie									nie mam zdania	nie	kobieta	19	18-20 lat	miasto 50 - 100 tys. mieszk.	miasto 50 - 500 tys. mieszk.	fizjoterapia	I rok studia jednolite magisterskie	Rok pierwszy
Fizjo gotowe	5	4	5	5	4	2	4	5	3	4	4	5	5	5	4.29	5	5	5	3	5	1	2	nie									nie mam zdania	nie	mężczyzna	21	21-23 lata	miasto powyżej 500 tys. mieszk.	miasto pow. 500 tys. mieszk.	fizjoterapia	I rok studia jednolite magisterskie	Rok pierwszy
Fizjo gotowe	4	4	4	4	4	2	4	5	2	3	4	4	3	4	3.79	5	4	4	3	4	3	3	tak	1	0	1	0	0	0	1-15 godzin	nie wiem	nie mam zdania	nie	kobieta	19	18-20 lat	wieś	wieś	fizjoterapia	I rok studia jednolite magisterskie	Rok pierwszy
Fizjo gotowe	5	3	5	5	5	2	4	4	3	4	4	5	4	4	4.21	5	5	5	4	4	1	1	nie									tak	nie	kobieta	21	21-23 lata	miasto poniżej 50 tys. mieszk.	miasto pon. 50 tys. mieszk.	fizjoterapia	I rok studia jednolite magisterskie	Rok pierwszy
Fizjo gotowe	3	2	5	4	5	2	3	4	3	3	4	5	4	3	3.86	5	4	4	4	4	3	2	nie									tak	nie	mężczyzna	19	18-20 lat	miasto 250 - 500 tys. mieszk.	miasto 50 - 500 tys. mieszk.	fizjoterapia	I rok studia jednolite magisterskie	Rok pierwszy
Fizjo gotowe	5	4	5	5	5	3	4	5	4	3	4	5	5	5	4.14	5	5	4	2	5	3	5	nie									nie mam zdania	nie	mężczyzna	19	18-20 lat	wieś	wieś	fizjoterapia	I rok studia jednolite magisterskie	Rok pierwszy
Fizjo gotowe	2	3	5	5	5	3	4	4	3	5	5	5	4	3	4	5	5	4	5	1	1	2	nie									tak	nie	mężczyzna	19	18-20 lat	miasto 50 - 100 tys. mieszk.	miasto 50 - 500 tys. mieszk.	fizjoterapia	I rok studia jednolite magisterskie	Rok pierwszy
Fizjo gotowe	4	2	4	5	4	3	3	5	2	2	2	5	4	4	3.79	5	4	2	2	3	3	3	nie									nie mam zdania	nie	kobieta	19	18-20 lat	wieś	wieś	fizjoterapia	I rok studia jednolite magisterskie	Rok pierwszy
Fizjo gotowe	4	3	5	4	3	4	3	5	4	4	3	4	3	4	3.5	4	5	4	3	2	3	2	tak	1	0	0	0	0	0	1-15 godzin	nie	nie mam zdania	nie	kobieta	19	18-20 lat	wieś	wieś	fizjoterapia	I rok studia jednolite magisterskie	Rok pierwszy
Fizjo gotowe	5	2	5	5	4	1	5	5	3	5	4	5	4	5	4.57	5	3	5	5	5	3	3	nie									tak	nie	kobieta	19	18-20 lat	miasto powyżej 500 tys. mieszk.	miasto pow. 500 tys. mieszk.	fizjoterapia	I rok studia jednolite magisterskie	Rok pierwszy
Fizjo gotowe	4	3	5	4	4	2	4	4	3	3	4	4	4	4	3.86	5	4	5	4	4	2	3	nie									nie mam zdania	tak	kobieta	20	18-20 lat	wieś	wieś	fizjoterapia	I rok studia jednolite magisterskie	Rok pierwszy
Fizjo gotowe	5	2	5	5	5	2	4	5	4	3	3	5	5	5	4.29	5	2	4	2	4	1	2	nie									nie mam zdania	nie	kobieta	19	18-20 lat	miasto 50 - 100 tys. mieszk.	miasto 50 - 500 tys. mieszk.	fizjoterapia	I rok studia jednolite magisterskie	Rok pierwszy
Fizjo gotowe	4	2	5	5	3	3	4	4	4	3	4	4	3	3	3.64	5	5	4	4	4	3	3	nie									tak	nie	mężczyzna	19	18-20 lat	miasto 50 - 100 tys. mieszk.	miasto 50 - 500 tys. mieszk.	fizjoterapia	I rok studia jednolite magisterskie	Rok pierwszy
Fizjo gotowe	4	3	5	4	5	2	4	3	4	3	5	5	5	4	4	5	4	3	4	5	1	3	nie									tak	nie	kobieta	19	18-20 lat	wieś	wieś	fizjoterapia	I rok studia jednolite magisterskie	Rok pierwszy
Fizjo gotowe	5	4	5	5	5	3	4	4	3	3	3	4	4	4	3.86	5	3	4	5	5	3	1	nie									nie mam zdania	nie	mężczyzna	19	18-20 lat	miasto poniżej 50 tys. mieszk.	miasto pon. 50 tys. mieszk.	fizjoterapia	I rok studia jednolite magisterskie	Rok pierwszy
Fizjo gotowe	4	3	5	5	4	2	3	4	2	3	4	5	4	3	3.93	4	4	4	4	4	3	3	nie									nie mam zdania	nie	kobieta	19	18-20 lat	wieś	wieś	fizjoterapia	I rok studia jednolite magisterskie	Rok pierwszy
Fizjo gotowe	2	3	5	4	3	4	3	4	2	3	4	5	3	4	3.5	5	5	5	2	1	1	3	nie									tak	nie	kobieta	19	18-20 lat	wieś	wieś	fizjoterapia	I rok studia jednolite magisterskie	Rok pierwszy
Fizjo gotowe	3	1	5	3	5	2	3	3	3	3	4	5	3	5	3.86	4	5	2	3	3	3	3	nie									tak	nie	mężczyzna	19	18-20 lat	miasto poniżej 50 tys. mieszk.	miasto pon. 50 tys. mieszk.	fizjoterapia	I rok studia jednolite magisterskie	Rok pierwszy
Fizjo gotowe	4	1	5	3	4	2	4	3	3	3	4	4	3	4	3.79	4	2	2	4	3	2	2	tak	1	0	0	0	0	0	1-15 godzin	nie wiem	nie mam zdania	nie	kobieta	19	18-20 lat	miasto poniżej 50 tys. mieszk.	miasto pon. 50 tys. mieszk.	fizjoterapia	I rok studia jednolite magisterskie	Rok pierwszy
Fizjo gotowe	5	3	5	5	3	2	3	5	3	3	4	4	4	4	3.93	5	4	5	4	4	3	2	nie									nie mam zdania	nie	kobieta	20	18-20 lat	miasto 50 - 100 tys. mieszk.	miasto 50 - 500 tys. mieszk.	fizjoterapia	I rok studia jednolite magisterskie	Rok pierwszy
Fizjo gotowe	3	2	4	4	4	3	3	4	3	3	4	4	3	4	3.57	4	4	3	4	3	1	3	nie									nie mam zdania	nie	mężczyzna	19	18-20 lat	wieś	wieś	fizjoterapia	I rok studia jednolite magisterskie	Rok pierwszy
Fizjo gotowe	4	3	5	4	2	3	3	4	4	3	4	4	4	3	3.43	5	3	5	4	4	3	3	nie									nie mam zdania	nie	kobieta	19	18-20 lat	miasto poniżej 50 tys. mieszk.	miasto pon. 50 tys. mieszk.	fizjoterapia	I rok studia jednolite magisterskie	Rok pierwszy
Fizjo gotowe	4	1	4	4	4	2	3	3	2	3	3	5	4	4	3.86	5	3	5	2	4	3	3	nie									nie mam zdania	nie	kobieta	19	18-20 lat	wieś	wieś	fizjoterapia	I rok studia jednolite magisterskie	Rok pierwszy
Fizjo gotowe	4	3	5	5	4	3	3	4	3	2	3	4	4	3	3.57	4	4	3	4	4	3	2	nie									nie mam zdania	nie	kobieta	19	18-20 lat	miasto poniżej 50 tys. mieszk.	miasto pon. 50 tys. mieszk.	fizjoterapia	I rok studia jednolite magisterskie	Rok pierwszy
Fizjo gotowe	4	2	4	4	4	3	3	4	4	3	4	4	4	3	3.57	4	3	3	3	4	3	1	nie									nie mam zdania	nie	kobieta	19	18-20 lat	wieś	wieś	fizjoterapia	I rok studia jednolite magisterskie	Rok pierwszy
Fizjo gotowe	5	2	5	4	3	2	4	4	3	4	4	4	4	2	3.86	4	4	4	4	4	3	2	nie									nie mam zdania	nie	kobieta	19	18-20 lat	miasto 250 - 500 tys. mieszk.	miasto 50 - 500 tys. mieszk.	fizjoterapia	I rok studia jednolite magisterskie	Rok pierwszy
Fizjo gotowe	4	2	5	4	4	4	4	4	4	3	4	4	3	2	3.5	4	4	2	4	4	3	3	nie									tak	tak	kobieta	19	18-20 lat	miasto poniżej 50 tys. mieszk.	miasto pon. 50 tys. mieszk.	fizjoterapia	I rok studia jednolite magisterskie	Rok pierwszy
Fizjo gotowe	4	5	4	2	2	2	4	3	2	2	4	5	3	5	3.36	5	3	1	2	3	1	3	nie									nie mam zdania	nie	kobieta	19	18-20 lat	miasto poniżej 50 tys. mieszk.	miasto pon. 50 tys. mieszk.	fizjoterapia	I rok studia jednolite magisterskie	Rok pierwszy
Fizjo gotowe	3	2	5	4	5	2	4	5	4	3	4	4	3	5	3.93	4	4	3	5	4	3	4	nie									nie mam zdania	nie	mężczyzna	19	18-20 lat	miasto poniżej 50 tys. mieszk.	miasto pon. 50 tys. mieszk.	fizjoterapia	I rok studia jednolite magisterskie	Rok pierwszy
Fizjo gotowe	5	2	5	5	4	2	3	4	4	2	2	4	4	3	3.64	5	4	3	4	4	3	3	nie									nie mam zdania	nie	kobieta	19	18-20 lat	miasto powyżej 500 tys. mieszk.	miasto pow. 500 tys. mieszk.	fizjoterapia	I rok studia jednolite magisterskie	Rok pierwszy
Fizjo gotowe	4	2	5	4	2	2	4	4	4	4	4	4	3	4	3.71	4	4	4	4	4	1	3	nie									nie mam zdania	nie	mężczyzna	19	18-20 lat	miasto 250 - 500 tys. mieszk.	miasto 50 - 500 tys. mieszk.	fizjoterapia	I rok studia jednolite magisterskie	Rok pierwszy
Fizjo gotowe	5	2	4	4	4	4	4	4	2	2	2	4	4	3	3.57	5	3	3	2	3	3	1	nie									tak	nie	kobieta	19	18-20 lat	miasto 50 - 100 tys. mieszk.	miasto 50 - 500 tys. mieszk.	fizjoterapia	I rok studia jednolite magisterskie	Rok pierwszy
Fizjo gotowe	4	2	5	5	4	4	3	2	3	3	4	5	4	4	3.71	5	4	1	4	3	3	3	nie									tak	nie	mężczyzna	19	18-20 lat	miasto poniżej 50 tys. mieszk.	miasto pon. 50 tys. mieszk.	fizjoterapia	I rok studia jednolite magisterskie	Rok pierwszy
Fizjo gotowe	3	3	5	4	5	3	3	4	3	2	4	5	4	2	3.57	3	3	4	4	4	1	4	nie									tak	nie	mężczyzna	19	18-20 lat	wieś	wieś	fizjoterapia	I rok studia jednolite magisterskie	Rok pierwszy
Fizjo gotowe	5	2	5	4	5	2	4	5	2	3	5	5	4	3	4.29	5	4	3	2	4	3	2	tak	1	0	0	0	0	0	1-15 godzin	nie wiem	nie mam zdania	nie	mężczyzna	19	18-20 lat	miasto powyżej 500 tys. mieszk.	miasto pow. 500 tys. mieszk.	fizjoterapia	I rok studia jednolite magisterskie	Rok pierwszy
Fizjo gotowe	4	2	5	4	4	3	3	4	3	3	2	4	3	4	3.57	4	4	4	2	3	3	2	nie									nie mam zdania	nie	kobieta	19	18-20 lat	miasto poniżej 50 tys. mieszk.	miasto pon. 50 tys. mieszk.	fizjoterapia	I rok studia jednolite magisterskie	Rok pierwszy
Fizjo gotowe	4	4	5	4	2	4	3	4	3	2	4	4	5	3	3.36	5	4	3	4	4	2	2	nie									tak	nie	kobieta	19	18-20 lat	miasto 250 - 500 tys. mieszk.	miasto 50 - 500 tys. mieszk.	fizjoterapia	I rok studia jednolite magisterskie	Rok pierwszy
Fizjo gotowe	2	5	5	5	4	3	3	4	3	3	4	4	4	2	3.36	4	1	4	4	5	3	3	nie									tak	nie	kobieta	21	21-23 lata	wieś	wieś	fizjoterapia	I rok studia jednolite magisterskie	Rok pierwszy
Fizjo gotowe	5	2	4	5	3	2	3	4	2	3	4	5	4	3	3.93	4	5	4	4	4	3	2	nie									tak	nie	mężczyzna	19	18-20 lat	miasto 50 - 100 tys. mieszk.	miasto 50 - 500 tys. mieszk.	fizjoterapia	I rok studia jednolite magisterskie	Rok pierwszy
Fizjo gotowe	4	2	5	4	4	3	3	4	2	2	3	4	4	4	3.71	4	2	2	3	3	3	2	nie									nie mam zdania	nie	kobieta	19	18-20 lat	wieś	wieś	fizjoterapia	I rok studia jednolite magisterskie	Rok pierwszy
Fizjo gotowe	4	4	5	4	4	2	3	4	2	2	4	2	4	4	3.57	4	4	4	4	4	3	3	nie									nie mam zdania	nie	mężczyzna	20	18-20 lat	miasto powyżej 500 tys. mieszk.	miasto pow. 500 tys. mieszk.	fizjoterapia	I rok studia jednolite magisterskie	Rok pierwszy
Fizjo gotowe	4	2	5	5	3	4	3	5	3	4	4	4	4	5	3.93	4	3	4	4	5	3	2	nie									nie mam zdania	tak	kobieta	18	18-20 lat	wieś	wieś	fizjoterapia	I rok studia jednolite magisterskie	Rok pierwszy
Fizjo gotowe	5	2	5	5	5	4	4	4	4	3	4	5	4	5	4.07	5	4	3	1	4	3	3	nie									tak	nie	kobieta	19	18-20 lat	wieś	wieś	fizjoterapia	I rok studia jednolite magisterskie	Rok pierwszy
Fizjo gotowe	4	3	5	4	4	2	3	4	3	3	3	4	4	5	3.79	5	4	3	2	4	3	3	nie									tak	nie	kobieta	19	18-20 lat	miasto powyżej 500 tys. mieszk.	miasto pow. 500 tys. mieszk.	fizjoterapia	I rok studia jednolite magisterskie	Rok pierwszy
Fizjo gotowe	4	2	5	5	5	2	4	4	3	4	3	5	4	4	4.14	5	5	4	4	4	3	3	nie									nie mam zdania	nie	kobieta	19	18-20 lat	miasto poniżej 50 tys. mieszk.	miasto pon. 50 tys. mieszk.	fizjoterapia	I rok studia jednolite magisterskie	Rok pierwszy
Fizjo gotowe	4	2	4	4	4	3	3	4	4	3	3	4	3	4	3.5	4	2	2	3	3	2	3	nie									nie mam zdania	nie	mężczyzna	19	18-20 lat	miasto powyżej 500 tys. mieszk.	miasto pow. 500 tys. mieszk.	fizjoterapia	I rok studia jednolite magisterskie	Rok pierwszy
Fizjo gotowe	4	2	5	3	3	3	3	4	3	3	4	5	4	5	3.79	4	3	2	2	3	3	3	nie									tak	nie	kobieta	19	18-20 lat	wieś	wieś	fizjoterapia	I rok studia jednolite magisterskie	Rok pierwszy
Fizjo gotowe	4	2	5	4	2	2	3	4	3	1	2	4	2	2	3.14	4	4	2	4	4	3	2	nie									nie mam zdania	nie	mężczyzna	19	18-20 lat	miasto poniżej 50 tys. mieszk.	miasto pon. 50 tys. mieszk.	fizjoterapia	I rok studia jednolite magisterskie	Rok pierwszy
Fizjo gotowe	4	2	5	5	5	1	3	5	2	3	4	5	5	5	4.43	5	4	1	1	4	1	2	nie									tak	nie	mężczyzna	19	18-20 lat	miasto powyżej 500 tys. mieszk.	miasto pow. 500 tys. mieszk.	fizjoterapia	I rok studia jednolite magisterskie	Rok pierwszy
Fizjo gotowe	5	5	4	5	4	5	2	5	3	4	2	4	3	4	3.36	5	5	5	4	5	2	3	nie									tak	nie	kobieta	19	18-20 lat	miasto powyżej 500 tys. mieszk.	miasto pow. 500 tys. mieszk.	fizjoterapia	I rok studia jednolite magisterskie	Rok pierwszy
Fizjo gotowe	4	4	5	4	4	3	4	5	3	3	3	4	5	4	3.79	4	4	4	4	4	4	2	tak	0	0	0	0	1	0	16-30 godzin	tak	nie mam zdania	nie	mężczyzna	19	18-20 lat	miasto powyżej 500 tys. mieszk.	miasto pow. 500 tys. mieszk.	fizjoterapia	I rok studia jednolite magisterskie	Rok pierwszy
Fizjo gotowe	3	3	4	4	4	4	4	4	4	3	3	2	2	4	3.14	5	4	2	2	2	2	2	tak	0	0	0	0	0	Spotkanie ze studentkami starszych roczników pomagające we wprowadzeniu w życie studenckie	nie wiem	tak	nie mam zdania	nie	mężczyzna	18	18-20 lat	miasto powyżej 500 tys. mieszk.	miasto pow. 500 tys. mieszk.	fizjoterapia	I rok studia jednolite magisterskie	Rok pierwszy
Fizjo gotowe	4	2	5	5	5	4	2	5	3	3	3	5	3	4	3.79	4	5	3	1	4	3	3	nie									nie mam zdania	nie	kobieta	20	18-20 lat	miasto 50 - 100 tys. mieszk.	miasto 50 - 500 tys. mieszk.	fizjoterapia	I rok studia jednolite magisterskie	Rok pierwszy
Fizjo gotowe	5	3	5	5	4	2	5	5	2	3	3	4	4	3	4.07	5	3	4	5	5	3	2	nie									nie mam zdania	nie	kobieta	19	18-20 lat	miasto 50 - 100 tys. mieszk.	miasto 50 - 500 tys. mieszk.	fizjoterapia	I rok studia jednolite magisterskie	Rok pierwszy
Fizjo gotowe	5	1	5	5	5	1	5	5	3	4	5	5	5	5	4.79	5	4	4	5	5	3	4	nie									tak	nie	kobieta	19	18-20 lat	wieś	wieś	fizjoterapia	I rok studia jednolite magisterskie	Rok pierwszy
Fizjo gotowe	5	1	5	5	5	1	5	5	3	4	5	5	5	5	4.79	5	4	4	5	5	3	4	nie									tak	nie	kobieta	19	18-20 lat	wieś	wieś	fizjoterapia	I rok studia jednolite magisterskie	Rok pierwszy
Fizjo gotowe	4	2	4	4	4	3	4	4	4	4	3	4	4	3	3.64	4	4	3	2	4	2	2	nie									nie mam zdania	tak	mężczyzna	20	18-20 lat	miasto powyżej 500 tys. mieszk.	miasto pow. 500 tys. mieszk.	fizjoterapia	I rok studia jednolite magisterskie	Rok pierwszy
Fizjo gotowe	4	3	4	4	4	2	2	3	4	2	3	4	4	4	3.36	4	3	2	3	4	3	2	nie									nie mam zdania	tak	mężczyzna	19	18-20 lat	wieś	wieś	fizjoterapia	I rok studia jednolite magisterskie	Rok pierwszy
Fizjo gotowe	3	4	5	5	5	2	3	4	3	3	3	3	3	4	3.57	5	4	2	3	4	3	3	nie									nie mam zdania	tak	mężczyzna	20	18-20 lat	miasto 50 - 100 tys. mieszk.	miasto 50 - 500 tys. mieszk.	fizjoterapia	I rok studia jednolite magisterskie	Rok pierwszy
Fizjo gotowe	2	4	5	5	3	1	4	4	1	4	4	4	3	3	3.79	5	5	5	3	4	2	2	nie									nie	nie	kobieta	20	18-20 lat	wieś	wieś	fizjoterapia	I rok studia jednolite magisterskie	Rok pierwszy
Fizjo gotowe	2	3	5	4	4	2	4	4	2	3	4	4	4	3	3.71	5	4	4	4	4	3	2	tak	1	0	0	0	0	0	1-15 godzin	tak	tak	tak	kobieta	20	18-20 lat	miasto 250 - 500 tys. mieszk.	miasto 50 - 500 tys. mieszk.	fizjoterapia	I rok studia jednolite magisterskie	Rok pierwszy
Fizjo gotowe	5	1	5	5	5	3	4	5	5	2	5	5	5	5	4.29	5	5	3	1	3	1	3	nie									nie	nie	kobieta	22	21-23 lata	wieś	wieś	fizjoterapia	I rok studia jednolite magisterskie	Rok pierwszy
Fizjo gotowe	4	1	5	5	5	2	3	5	3	4	4	5	5	4	4.36	5	4	3	3	5	1	2	nie									nie mam zdania	nie	kobieta	19	18-20 lat	miasto poniżej 50 tys. mieszk.	miasto pon. 50 tys. mieszk.	fizjoterapia	I rok studia jednolite magisterskie	Rok pierwszy
Fizjo gotowe	5	2	5	5	5	2	5	5	5	5	5	5	5	5	4.57	5	5	4	5	5	2	2	nie									tak	nie	mężczyzna	20	18-20 lat	wieś	wieś	fizjoterapia	I rok studia jednolite magisterskie	Rok pierwszy
Fizjo gotowe	5	2	5	5	5	5	4	5	4	5	5	5	5	5	4.36	5	5	4	2	3	3	1	nie									nie mam zdania	nie	kobieta	20	18-20 lat	wieś	wieś	fizjoterapia	I rok studia jednolite magisterskie	Rok pierwszy
Fizjo gotowe	4	5	5	3	4	3	4	3	3	3	4	5	4	5	3.64	5	4	4	3	3	2	3	nie									tak	nie	mężczyzna	20	18-20 lat	wieś	wieś	fizjoterapia	I rok studia jednolite magisterskie	Rok pierwszy
Fizjo gotowe	5	4	5	5	5	2	4	4	2	4	4	4	4	4	4.14	4	3	3	4	4	3	2	nie									nie mam zdania	nie	kobieta	20	18-20 lat	wieś	wieś	fizjoterapia	I rok studia jednolite magisterskie	Rok pierwszy
Fizjo gotowe	5	5	5	5	4	4	4	4	3	3	4	4	4	5	3.79	5	4	5	3	5	2	2	nie									nie mam zdania	nie	kobieta	19	18-20 lat	miasto poniżej 50 tys. mieszk.	miasto pon. 50 tys. mieszk.	fizjoterapia	I rok studia jednolite magisterskie	Rok pierwszy
Fizjo gotowe	3	1	3	2	3	3	3	3	3	3	3	3	3	3	3.07	5	3	3	3	3	3	3	nie									nie	nie	mężczyzna	20	18-20 lat	miasto 50 - 100 tys. mieszk.	miasto 50 - 500 tys. mieszk.	fizjoterapia	I rok studia jednolite magisterskie	Rok pierwszy
Fizjo gotowe	5	3	5	5	2	2	4	4	4	2	4	5	4	2	3.64	5	4	4	2	5	2	1	nie									nie mam zdania	nie	mężczyzna	19	18-20 lat	miasto poniżej 50 tys. mieszk.	miasto pon. 50 tys. mieszk.	fizjoterapia	I rok studia jednolite magisterskie	Rok pierwszy
Fizjo gotowe	4	2	4	4	5	2	4	5	4	4	4	4	5	4	4.07	5	4	4	3	5	3	4	nie									tak	tak	mężczyzna	20	18-20 lat	miasto poniżej 50 tys. mieszk.	miasto pon. 50 tys. mieszk.	fizjoterapia	I rok studia jednolite magisterskie	Rok pierwszy
Fizjo gotowe	4	2	4	4	5	2	4	5	4	4	4	4	5	4	4.07	5	4	4	3	5	3	4	nie									tak	tak	mężczyzna	20	18-20 lat	miasto poniżej 50 tys. mieszk.	miasto pon. 50 tys. mieszk.	fizjoterapia	I rok studia jednolite magisterskie	Rok pierwszy
Fizjo gotowe	5	2	5	5	4	2	5	5	2	3	5	4	4	5	4.43	4	5	2	5	5	1	2	nie									nie mam zdania	nie	mężczyzna	19	18-20 lat	miasto 50 - 100 tys. mieszk.	miasto 50 - 500 tys. mieszk.	fizjoterapia	I rok studia jednolite magisterskie	Rok pierwszy
Fizjo gotowe	4	4	4	4	4	2	4	4	3	3	4	4	3	4	3.64	5	4	4	4	4	4	3	nie									tak	nie	kobieta	20	18-20 lat	miasto 50 - 100 tys. mieszk.	miasto 50 - 500 tys. mieszk.	fizjoterapia	I rok studia jednolite magisterskie	Rok pierwszy
Fizjo gotowe	4	2	4	5	4	3	4	4	3	2	4	3	4	3	3.64	2	4	2	4	4	1	2	nie									nie mam zdania	nie	kobieta	19	18-20 lat	miasto poniżej 50 tys. mieszk.	miasto pon. 50 tys. mieszk.	fizjoterapia	I rok studia jednolite magisterskie	Rok pierwszy
Fizjo gotowe	4	1	5	5	4	3	4	4	4	4	4	4	4	4	4	5	5	4	2	5	3	2	nie									nie	nie	kobieta	20	18-20 lat	wieś	wieś	fizjoterapia	I rok studia jednolite magisterskie	Rok pierwszy
Fizjo gotowe	4	3	4	5	4	3	3	4	5	2	4	5	2	4	3.43	5	5	5	5	5	5	5	tak	0	0	1	0	0	0	1-15 godzin	nie wiem	nie	nie	kobieta	20	18-20 lat	wieś	wieś	fizjoterapia	I rok studia jednolite magisterskie	Rok pierwszy
Fizjo gotowe	5	3	5	5	3	2	3	4	3	4	2	4	4	4	3.79	4	3	4	3	4	3	2	nie									nie mam zdania	tak	kobieta	20	18-20 lat	wieś	wieś	fizjoterapia	I rok studia jednolite magisterskie	Rok pierwszy
Fizjo gotowe	5	2	5	5	4	2	3	5	4	3	5	5	4	4	4.14	5	4	5	4	5	3	2	nie									nie mam zdania	tak	kobieta	19	18-20 lat	miasto poniżej 50 tys. mieszk.	miasto pon. 50 tys. mieszk.	fizjoterapia	I rok studia jednolite magisterskie	Rok pierwszy
Fizjo gotowe	4	3	4	5	4	3	3	4	3	3	2	4	4	4	3.57	4	4	2	3	4	3	3	nie									tak	tak	mężczyzna	19	18-20 lat	wieś	wieś	fizjoterapia	I rok studia jednolite magisterskie	Rok pierwszy
Fizjo gotowe	4	4	5	5	4	2	3	5	3	2	3	4	4	5	3.79	5	3	4	4	4	5	2	nie									tak	nie	kobieta	19	18-20 lat	wieś	wieś	fizjoterapia	I rok studia jednolite magisterskie	Rok pierwszy
Fizjo gotowe	5	3	5	4	4	2	3	4	3	4	4	5	3	5	4	5	5	3	4	4	4	3	nie									tak	nie	kobieta	21	21-23 lata	miasto poniżej 50 tys. mieszk.	miasto pon. 50 tys. mieszk.	fizjoterapia	I rok studia jednolite magisterskie	Rok pierwszy
Fizjo gotowe	4	2	4	3	5	4	3	4	4	3	4	4	3	4	3.5	4	4	5	2	4	3	1	nie									tak	tak	kobieta	20	18-20 lat	wieś	wieś	fizjoterapia	I rok studia jednolite magisterskie	Rok pierwszy
Fizjo gotowe	5	2	5	5	5	2	3	4	2	2	4	5	4	4	4.14	5	5	4	3	5	2	1	tak	1	0	1	0	0	0	1-15 godzin	nie wiem	nie mam zdania	tak	kobieta	20	18-20 lat	wieś	wieś	fizjoterapia	I rok studia jednolite magisterskie	Rok pierwszy
Fizjo gotowe	4	4	5	5	5	2	3	5	4	3	5	4	4	4	3.93	5	3	4	2	3	2	3	nie									nie mam zdania	tak	kobieta	20	18-20 lat	wieś	wieś	fizjoterapia	I rok studia jednolite magisterskie	Rok pierwszy
Fizjo gotowe	5	3	5	5	5	3	3	4	3	3	3	3	3	5	3.79	5	5	5	3	5	3	3	nie									nie	tak	mężczyzna	20	18-20 lat	miasto poniżej 50 tys. mieszk.	miasto pon. 50 tys. mieszk.	fizjoterapia	I rok studia jednolite magisterskie	Rok pierwszy
Fizjo gotowe	3	3	3	3	3	3	3	3	3	3	3	3	3	3	3	3	3	3	3	3	3	3	nie									nie mam zdania	nie	mężczyzna	19	18-20 lat	miasto powyżej 500 tys. mieszk.	miasto pow. 500 tys. mieszk.	fizjoterapia	I rok studia jednolite magisterskie	Rok pierwszy
Fizjo gotowe	4	4	5	4	5	2	4	4	3	3	3	4	3	4	3.71	5	4	4	2	4	3	2	nie									nie	nie	mężczyzna	20	18-20 lat	miasto powyżej 500 tys. mieszk.	miasto pow. 500 tys. mieszk.	fizjoterapia	I rok studia jednolite magisterskie	Rok pierwszy
Fizjo gotowe	5	4	5	5	4	3	3	4	2	3	4	4	3	4	3.79	5	4	5	5	5	3	2	nie									nie mam zdania	tak	kobieta	19	18-20 lat	wieś	wieś	fizjoterapia	I rok studia jednolite magisterskie	Rok pierwszy
Fizjo gotowe	3	3	5	4	4	3	4	4	3	3	4	4	3	4	3.64	5	4	5	4	4	3	2	nie									nie mam zdania	nie	kobieta	19	18-20 lat	wieś	wieś	fizjoterapia	I rok studia jednolite magisterskie	Rok pierwszy
Fizjo gotowe	4	3	5	4	5	2	4	4	3	3	4	4	4	4	3.93	5	4	3	5	5	3	2	nie									nie	nie	mężczyzna	20	18-20 lat	miasto 250 - 500 tys. mieszk.	miasto 50 - 500 tys. mieszk.	fizjoterapia	I rok studia jednolite magisterskie	Rok pierwszy
Fizjo gotowe	5	3	5	4	5	2	4	5	4	2	5	5	4	4	4.07	5	2	5	5	5	1	1	nie									nie	tak	kobieta	21	21-23 lata	miasto poniżej 50 tys. mieszk.	miasto pon. 50 tys. mieszk.	fizjoterapia	I rok studia jednolite magisterskie	Rok pierwszy
Fizjo gotowe	4	1	5	5	5	2	4	5	2	3	4	5	5	5	4.5	5	5	4	4	4	5	2	tak	0	0	1	0	0	0	1-15 godzin	nie	nie mam zdania	nie	mężczyzna	20	18-20 lat	miasto powyżej 500 tys. mieszk.	miasto pow. 500 tys. mieszk.	fizjoterapia	I rok studia jednolite magisterskie	Rok pierwszy
Fizjo gotowe	3	3	5	4	4	2	3	4	4	4	3	4	5	4	3.71	5	4	4	3	4	3	2	nie									nie mam zdania	nie	kobieta	20	18-20 lat	miasto poniżej 50 tys. mieszk.	miasto pon. 50 tys. mieszk.	fizjoterapia	I rok studia jednolite magisterskie	Rok pierwszy
Fizjo gotowe	5	2	5	5	5	1	5	5	2	3	4	5	5	5	4.64	5	5	4	5	5	3	3	nie									nie	nie	kobieta	20	18-20 lat	miasto poniżej 50 tys. mieszk.	miasto pon. 50 tys. mieszk.	fizjoterapia	I rok studia jednolite magisterskie	Rok pierwszy
Fizjo gotowe	5	2	5	5	5	4	4	4	3	4	4	5	4	5	4.21	5	5	4	3	4	2	3	nie									nie	nie	mężczyzna	20	18-20 lat	miasto 250 - 500 tys. mieszk.	miasto 50 - 500 tys. mieszk.	fizjoterapia	I rok studia jednolite magisterskie	Rok pierwszy
Fizjo gotowe	3	2	5	4	4	3	3	4	3	3	3	4	3	4	3.57	5	5	4	3	4	3	2	nie									nie mam zdania	nie	kobieta	20	18-20 lat	miasto powyżej 500 tys. mieszk.	miasto pow. 500 tys. mieszk.	fizjoterapia	I rok studia jednolite magisterskie	Rok pierwszy
Fizjo gotowe	4	2	4	4	4	2	4	3	4	3	3	5	3	4	3.64	5	4	4	5	5	3	3	nie									nie mam zdania	tak	kobieta	20	18-20 lat	miasto 100 - 250 tys. mieszk.	miasto 50 - 500 tys. mieszk.	fizjoterapia	I rok studia jednolite magisterskie	Rok pierwszy
Fizjo gotowe	5	4	5	5	5	2	5	5	1	3	4	5	5	2	4.29	5	2	1	3	5	1	3	nie									tak	nie	mężczyzna	19	18-20 lat	miasto 250 - 500 tys. mieszk.	miasto 50 - 500 tys. mieszk.	fizjoterapia	I rok studia jednolite magisterskie	Rok pierwszy
Fizjo gotowe	4	3	5	4	4	3	4	4	4	4	4	4	4	4	3.79	5	4	4	3	5	3	3	nie									nie mam zdania	nie	kobieta	21	21-23 lata	wieś	wieś	fizjoterapia	I rok studia jednolite magisterskie	Rok pierwszy
Fizjo gotowe	4	2	5	3	5	3	4	4	3	2	3	4	4	4	3.71	5	5	3	3	4	3	3	nie									tak	nie	kobieta	20	18-20 lat	wieś	wieś	fizjoterapia	I rok studia jednolite magisterskie	Rok pierwszy
Fizjo gotowe	4	1	5	4	3	3	4	4	2	3	3	5	3	4	3.86	4	5	3	2	4	3	1	nie									nie mam zdania	nie	kobieta	19	18-20 lat	miasto poniżej 50 tys. mieszk.	miasto pon. 50 tys. mieszk.	fizjoterapia	I rok studia jednolite magisterskie	Rok pierwszy
Fizjo gotowe	4	2	5	3	5	1	4	4	5	3	4	3	4	4	3.79	5	5	4	5	3	1	4	nie									tak	tak	mężczyzna	19	18-20 lat	miasto 250 - 500 tys. mieszk.	miasto 50 - 500 tys. mieszk.	fizjoterapia	I rok studia jednolite magisterskie	Rok pierwszy
Fizjo gotowe	3	2	5	4	4	3	3	4	3	3	3	4	4	4	3.64	4	3	3	4	4	3	3	nie									nie mam zdania	nie	kobieta	20	18-20 lat	wieś	wieś	fizjoterapia	I rok studia jednolite magisterskie	Rok pierwszy
Fizjo gotowe	3	2	5	4	3	2	4	4	3	4	4	4	4	4	3.86	5	3	2	4	4	2	2	tak	0	1	0	0	0	0	nie wiem	nie wiem	nie mam zdania	nie	mężczyzna	20	18-20 lat	miasto poniżej 50 tys. mieszk.	miasto pon. 50 tys. mieszk.	fizjoterapia	I rok studia jednolite magisterskie	Rok pierwszy
Fizjo gotowe	5	2	5	5	5	3	5	5	4	3	5	5	5	5	4.43	5	5	5	1	5	1	5	nie									nie	nie	kobieta	20	18-20 lat	miasto powyżej 500 tys. mieszk.	miasto pow. 500 tys. mieszk.	fizjoterapia	I rok studia jednolite magisterskie	Rok pierwszy
Fizjo gotowe	4	3	5	4	4	2	3	4	3	4	3	5	4	5	3.93	4	4	3	3	4	3	2	nie									nie mam zdania	nie	kobieta	20	18-20 lat	miasto powyżej 500 tys. mieszk.	miasto pow. 500 tys. mieszk.	fizjoterapia	I rok studia jednolite magisterskie	Rok pierwszy
Fizjo gotowe	3	3	3	5	5	1	3	4	2	4	1	2	5	3	3.57	5	1	2	4	3	1	3	nie									nie mam zdania	nie	kobieta	29	24 lata i więcej	miasto powyżej 500 tys. mieszk.	miasto pow. 500 tys. mieszk.	fizjoterapia	I rok studia jednolite magisterskie	Rok pierwszy
Fizjo gotowe	4	2	5	5	5	3	3	4	3	3	3	5	3	5	3.93	5	3	5	5	3	3	3	nie									nie mam zdania	tak	mężczyzna	20	18-20 lat	miasto poniżej 50 tys. mieszk.	miasto pon. 50 tys. mieszk.	fizjoterapia	I rok studia jednolite magisterskie	Rok pierwszy
Fizjo gotowe	4	5	4	5	3	5	5	5	5	5	5	5	4	3	3.64	4	3	3	3	1	2	3	nie									tak	nie	kobieta	19	18-20 lat	wieś	wieś	fizjoterapia	I rok studia jednolite magisterskie	Rok pierwszy
Fizjo gotowe	3	3	5	5	5	3	4	4	4	3	3	5	4	5	3.86	5	5	4	3	3	3	3	nie									nie mam zdania	nie	mężczyzna	19	18-20 lat	miasto powyżej 500 tys. mieszk.	miasto pow. 500 tys. mieszk.	fizjoterapia	I rok studia jednolite magisterskie	Rok pierwszy
Fizjo gotowe	4	2	5	5	3	2	3	4	3	4	4	4	1	4	3.71	5	4	2	5	3	3	3	nie									nie mam zdania	nie	kobieta	19	18-20 lat	wieś	wieś	fizjoterapia	I rok studia jednolite magisterskie	Rok pierwszy
Fizjo gotowe	3	4	5	4	5	3	3	4	3	3	3	3	4	4	3.5	5	4	3	4	4	3	3	nie									nie mam zdania	nie	mężczyzna	20	18-20 lat	miasto 250 - 500 tys. mieszk.	miasto 50 - 500 tys. mieszk.	fizjoterapia	I rok studia jednolite magisterskie	Rok pierwszy
Fizjo gotowe	4	3	4	5	4	3	2	4	3	3	4	4	4	2	3.5	3	4	5	4	4	4	2	nie									nie	tak	mężczyzna	20	18-20 lat	wieś	wieś	fizjoterapia	I rok studia jednolite magisterskie	Rok pierwszy
Fizjo gotowe	4	4	5	4	5	2	4	4	3	3	4	5	4	5	4	5	5	3	3	5	2	3	nie									nie mam zdania	tak	kobieta	21	21-23 lata	miasto powyżej 500 tys. mieszk.	miasto pow. 500 tys. mieszk.	fizjoterapia	I rok studia jednolite magisterskie	Rok pierwszy
Fizjo gotowe	5	4	5	5	5	2	5	5	3	3	3	5	4	5	4.21	5	3	4	2	4	1	3	nie									nie mam zdania	nie	kobieta	20	18-20 lat	wieś	wieś	fizjoterapia	I rok studia jednolite magisterskie	Rok pierwszy
Fizjo gotowe	5	3	5	5	4	3	3	4	3	3	3	4	4	4	3.79	5	5	4	3	5	3	3	nie									nie mam zdania	nie	kobieta	20	18-20 lat	miasto 50 - 100 tys. mieszk.	miasto 50 - 500 tys. mieszk.	fizjoterapia	I rok studia jednolite magisterskie	Rok pierwszy
Fizjo gotowe	4	1	5	5	5	2	4	4	4	3	4	5	4	4	4.14	4	5	4	4	4	2	2	nie									nie mam zdania	nie	mężczyzna	19	18-20 lat	wieś	wieś	fizjoterapia	I rok studia jednolite magisterskie	Rok pierwszy
Fizjo gotowe	4	3	5	4	4	3	3	4	3	3	3	4	4	4	3.64	5	5	4	4	3	1	1	nie									tak	tak	kobieta	20	18-20 lat	miasto poniżej 50 tys. mieszk.	miasto pon. 50 tys. mieszk.	fizjoterapia	I rok studia jednolite magisterskie	Rok pierwszy
Fizjo gotowe	4	2	5	4	5	2	3	4	2	3	4	5	3	5	4.07	5	3	2	3	4	3	2	nie									nie mam zdania	nie	kobieta	19	18-20 lat	miasto poniżej 50 tys. mieszk.	miasto pon. 50 tys. mieszk.	fizjoterapia	I rok studia jednolite magisterskie	Rok pierwszy
Fizjo gotowe	4	4	5	5	4	3	3	4	2	4	4	4	3	4	3.79	4	4	3	3	4	3	3	nie									tak	tak	kobieta	20	18-20 lat	miasto poniżej 50 tys. mieszk.	miasto pon. 50 tys. mieszk.	fizjoterapia	I rok studia jednolite magisterskie	Rok pierwszy
Fizjo gotowe	4	3	4	4	4	3	3	5	3	2	3	4	4	4	3.57	5	3	2	3	4	2	3	nie									nie mam zdania	nie	kobieta	19	18-20 lat	wieś	wieś	fizjoterapia	I rok studia jednolite magisterskie	Rok pierwszy
Fizjo gotowe	5	5	5	4	5	2	4	5	4	2	2	4	5	4	3.71	4	3	3	4	4	3	2	nie									tak	nie	mężczyzna	21	21-23 lata	miasto powyżej 500 tys. mieszk.	miasto pow. 500 tys. mieszk.	fizjoterapia	I rok studia jednolite magisterskie	Rok pierwszy
Fizjo gotowe	5	2	5	4	4	3	3	4	4	2	3	5	3	5	3.71	5	4	5	1	4	3	3	nie									tak	nie	mężczyzna	19	18-20 lat	miasto 50 - 100 tys. mieszk.	miasto 50 - 500 tys. mieszk.	fizjoterapia	I rok studia jednolite magisterskie	Rok pierwszy
Fizjo gotowe	5	3	5	5	5	3	3	5	3	2	3	5	4	4	3.93	5	4	4	3	2	3	2	nie									nie mam zdania	nie	mężczyzna	19	18-20 lat	wieś	wieś	fizjoterapia	I rok studia jednolite magisterskie	Rok pierwszy
Fizjo gotowe	4	3	4	4	4	3	4	4	3	3	4	4	4	4	3.71	4	3	2	3	3	3	3	tak	0	0	0	0	0	zajęcia sportowe- sekcja	powyżej 30 godzin	nie wiem	tak	tak	mężczyzna	20	18-20 lat	miasto 50 - 100 tys. mieszk.	miasto 50 - 500 tys. mieszk.	fizjoterapia	I rok studia jednolite magisterskie	Rok pierwszy
Fizjo gotowe	2	2	5	4	4	2	3	2	3	3	2	4	4	4	3.43	4	4	2	1	3	1	3	nie									nie mam zdania	nie	kobieta	19	18-20 lat	wieś	wieś	fizjoterapia	I rok studia jednolite magisterskie	Rok pierwszy
Fizjo gotowe	4	3	4	4	4	3	3	4	3	3	4	4	3	3	3.5	4	3	4	3	4	2	3	nie									nie mam zdania	nie	mężczyzna	20	18-20 lat	wieś	wieś	fizjoterapia	I rok studia jednolite magisterskie	Rok pierwszy
Fizjo gotowe	5	2	5	5	4	2	5	5	2	5	5	5	5	5	4.71	5	4	3	2	5	3	2	nie									nie mam zdania	nie	mężczyzna	20	18-20 lat	wieś	wieś	fizjoterapia	I rok studia jednolite magisterskie	Rok pierwszy
Fizjo do edycji	5	3	5	4	3	4	3	4	2	3	4	4	4	4	3.71	5	4	3	2	4	2	3	nie	0	0	0	0	0				nie mam zdania	nie	kobieta	19	18-20 lat	miasto poniżej 50 tys. mieszk.	miasto pon. 50 tys. mieszk.	fizjoterapia	I rok studia jednolite magisterskie	Rok pierwszy
Fizjo do edycji	4	3	4	5	4	2	3	5	3	2	4	4	5	4	3.86	5	3	5	3	4	2	2	nie	0	0	0	0	0				nie	nie	kobieta	20	18-20 lat	wieś	wieś	fizjoterapia	I rok studia jednolite magisterskie	Rok pierwszy
Fizjo do edycji	5	2	5	5	5	2	4	5	2	4	4	5	5	5	4.57	5	4	5	3	4	3	3	tak	1	0	0	0	0		1-15 godzin	tak	tak	nie	kobieta	19	18-20 lat	miasto powyżej 500 tys. mieszk.	miasto pow. 500 tys. mieszk.	fizjoterapia	I rok studia jednolite magisterskie	Rok pierwszy
Fizjo do edycji	5	4	5	5	4	1	3	4	3	4	4	4	5	4	4.07	5	4	4	4	4	1	1	nie	0	0	0	0	0				nie mam zdania	nie	kobieta	19	18-20 lat	wieś	wieś	fizjoterapia	I rok studia jednolite magisterskie	Rok pierwszy
Fizjo do edycji	5	2	5	5	5	1	3	4	2	3	4	5	4	5	4.36	5	5	4	5	5	3	2	nie	0	0	0	0	0				nie mam zdania	nie	mężczyzna	20	18-20 lat	miasto poniżej 50 tys. mieszk.	miasto pon. 50 tys. mieszk.	fizjoterapia	I rok studia jednolite magisterskie	Rok pierwszy
Fizjo do edycji	5	3	5	5	5	2	5	5	4	5	5	5	5	5	4.57	5	5	5	3	5	2	1	tak	1	0	0	0	0		16-30 godzin	tak	tak	tak	kobieta	20	18-20 lat	miasto poniżej 50 tys. mieszk.	miasto pon. 50 tys. mieszk.	fizjoterapia	I rok studia jednolite magisterskie	Rok pierwszy
Fizjo do edycji	5	2	5	5	5	1	5	5	5	5	5	5	5	5	4.64	5	5	3	2	5	1	1	nie	0	0	0	0	0				tak	nie	kobieta	19	18-20 lat	miasto powyżej 500 tys. mieszk.	miasto pow. 500 tys. mieszk.	fizjoterapia	I rok studia jednolite magisterskie	Rok pierwszy
Fizjo do edycji	5	3	5	5	5	2	5	5	3	3	4	5	5	5	4.43	5	5	4	5	5	2	1	nie	0	0	0	0	0				nie mam zdania	nie	mężczyzna	20	18-20 lat	miasto powyżej 500 tys. mieszk.	miasto pow. 500 tys. mieszk.	fizjoterapia	I rok studia jednolite magisterskie	Rok pierwszy
Fizjo do edycji	5	4	5	5	5	2	4	5	3	3	4	5	3	5	4.14	5	3	2	4	4	3	1	nie	0	0	0	0	0				nie mam zdania	tak	mężczyzna	20	18-20 lat	miasto poniżej 50 tys. mieszk.	miasto pon. 50 tys. mieszk.	fizjoterapia	I rok studia jednolite magisterskie	Rok pierwszy
Fizjo do edycji	4	2	5	5	5	3	4	5	4	3	5	5	4	4	4.14	5	5	4	4	5	2	2	nie	0	0	0	0	0				tak	nie	kobieta	19	18-20 lat	miasto powyżej 500 tys. mieszk.	miasto pow. 500 tys. mieszk.	fizjoterapia	I rok studia jednolite magisterskie	Rok pierwszy
Fizjo do edycji	5	3	5	5	5	2	4	5	5	3	2	5	5	5	4.07	5	5	2	3	3	1	2	nie	0	0	0	0	0				nie mam zdania	nie	kobieta	20	18-20 lat	miasto powyżej 500 tys. mieszk.	miasto pow. 500 tys. mieszk.	fizjoterapia	I rok studia jednolite magisterskie	Rok pierwszy
Fizjo do edycji	5	2	5	4	5	2	3	5	5	3	5	5	5	4	4.14	3	3	2	2	4	3	3	nie	0	0	0	0	0				nie mam zdania	tak	kobieta	20	18-20 lat	miasto 100 - 250 tys. mieszk.	miasto 50 - 500 tys. mieszk.	fizjoterapia	I rok studia jednolite magisterskie	Rok pierwszy
Fizjo do edycji	5	5	5	4	4	5	3	3	4	3	3	5	4	3	3.29	5	5	5	3	3	1	1	nie	0	0	0	0	0				nie	nie	mężczyzna	19	18-20 lat	miasto powyżej 500 tys. mieszk.	miasto pow. 500 tys. mieszk.	fizjoterapia	I rok studia jednolite magisterskie	Rok pierwszy
Fizjo do edycji	5	1	5	5	5	2	4	5	5	4	4	4	5	5	4.36	5	3	4	4	5	2	2	nie	0	0	0	0	0				nie mam zdania	nie	kobieta	19	18-20 lat	miasto poniżej 50 tys. mieszk.	miasto pon. 50 tys. mieszk.	fizjoterapia	I rok studia jednolite magisterskie	Rok pierwszy
Fizjo do edycji	4	1	5	4	4	1	3	4	4	3	4	4	5	4	4	5	4	4	5	5	2	3	nie	0	0	0	0	0				nie	nie	kobieta	19	18-20 lat	wieś	wieś	fizjoterapia	I rok studia jednolite magisterskie	Rok pierwszy
Fizjo do edycji	5	4	5	5	4	2	4	5	2	4	5	5	5	5	4.43	5	4	5	4	4	1	1	nie	0	0	0	0	0				nie	nie	kobieta	19	18-20 lat	miasto 250 - 500 tys. mieszk.	miasto 50 - 500 tys. mieszk.	fizjoterapia	I rok studia jednolite magisterskie	Rok pierwszy
Fizjo do edycji	5	1	5	5	4	2	4	4	4	3	3	4	4	5	4.07	5	5	2	4	4	5	3	nie	0	0	0	0	0				nie mam zdania	nie	kobieta	20	18-20 lat	wieś	wieś	fizjoterapia	I rok studia jednolite magisterskie	Rok pierwszy
Fizjo do edycji	2	2	5	5	5	3	4	5	4	2	3	4	5	2	3.64	5	4	3	5	4	1	3	nie	0	0	0	0	0				nie	nie	kobieta	19	18-20 lat	miasto powyżej 500 tys. mieszk.	miasto pow. 500 tys. mieszk.	fizjoterapia	I rok studia jednolite magisterskie	Rok pierwszy
Fizjo do edycji	3	2	4	4	4	2	3	4	4	3	4	4	3	3	3.5	5	4	3	3	5	2	3	tak	1	0	0	0	0		nie wiem	nie wiem	nie mam zdania	tak	kobieta	20	18-20 lat	miasto poniżej 50 tys. mieszk.	miasto pon. 50 tys. mieszk.	fizjoterapia	I rok studia jednolite magisterskie	Rok pierwszy
Fizjo do edycji	4	3	5	5	5	4	3	5	2	3	4	5	5	5	4.14	5	3	5	2	4	1	2	nie	0	0	0	0	0				nie	nie	mężczyzna	20	18-20 lat	miasto poniżej 50 tys. mieszk.	miasto pon. 50 tys. mieszk.	fizjoterapia	I rok studia jednolite magisterskie	Rok pierwszy
Fizjo do edycji	5	5	5	5	3	3	4	5	4	4	4	5	3	4	3.79	5	3	5	4	5	4	1	nie	0	0	0	0	0				nie	tak	kobieta	21	21-23 lata	wieś	wieś	fizjoterapia	I rok studia jednolite magisterskie	Rok pierwszy
Fizjo do edycji	4	3	5	5	5	3	5	5	3	3	3	5	5	4	4.14	5	4	4	3	4	3	3	nie	0	0	0	0	0				tak	nie	mężczyzna	20	18-20 lat	miasto 250 - 500 tys. mieszk.	miasto 50 - 500 tys. mieszk.	fizjoterapia	I rok studia jednolite magisterskie	Rok pierwszy
Fizjo do edycji	4	4	5	5	5	2	2	5	2	4	5	5	5	5	4.29	5	5	5	1	4	2	2	nie	0	0	0	0	0				nie	nie	kobieta	20	18-20 lat	miasto powyżej 500 tys. mieszk.	miasto pow. 500 tys. mieszk.	fizjoterapia	I rok studia jednolite magisterskie	Rok pierwszy
Fizjo do edycji	5	3	4	4	4	2	4	4	3	4	4	5	4	4	4	5	4	2	4	5	3	2	nie	0	0	0	0	0				nie mam zdania	nie	mężczyzna	20	18-20 lat	wieś	wieś	fizjoterapia	I rok studia jednolite magisterskie	Rok pierwszy
Fizjo do edycji	3	3	5	5	5	3	4	5	2	3	5	5	5	4	4.21	5	4	3	3	5	5	3	nie	0	0	0	0	0				tak	nie	kobieta	20	18-20 lat	miasto 50 - 100 tys. mieszk.	miasto 50 - 500 tys. mieszk.	fizjoterapia	I rok studia jednolite magisterskie	Rok pierwszy
Fizjo do edycji	3	3	5	5	4	2	4	4	5	3	4	5	5	5	3.93	4	4	5	4	5	2	2	nie	0	0	0	0	0				nie mam zdania	nie	kobieta	19	18-20 lat	miasto poniżej 50 tys. mieszk.	miasto pon. 50 tys. mieszk.	fizjoterapia	I rok studia jednolite magisterskie	Rok pierwszy
Fizjo do edycji	4	1	5	5	5	1	4	5	2	3	4	5	4	5	4.5	5	5	2	4	5	2	2	nie	0	0	0	0	0				tak	nie	kobieta	19	18-20 lat	miasto powyżej 500 tys. mieszk.	miasto pow. 500 tys. mieszk.	fizjoterapia	I rok studia jednolite magisterskie	Rok pierwszy
Fizjo do edycji	5	4	5	5	5	2	4	5	2	2	2	1	5	5	3.86	4	5	4	2	5	2	1	nie	0	0	0	0	0				tak	nie	mężczyzna	19	18-20 lat	miasto powyżej 500 tys. mieszk.	miasto pow. 500 tys. mieszk.	fizjoterapia	I rok studia jednolite magisterskie	Rok pierwszy
Fizjo do edycji	5	3	5	5	5	2	5	5	5	5	5	5	5	5	4.5	5	5	3	4	5	2	2	nie	0	0	0	0	0				nie mam zdania	tak	kobieta	20	18-20 lat	miasto poniżej 50 tys. mieszk.	miasto pon. 50 tys. mieszk.	fizjoterapia	I rok studia jednolite magisterskie	Rok pierwszy
Fizjo do edycji	3	4	5	5	5	2	4	5	5	3	4	4	3	5	3.79	4	4	5	5	3	4	4	nie	0	0	0	0	0				nie mam zdania	nie	mężczyzna	19	18-20 lat	miasto powyżej 500 tys. mieszk.	miasto pow. 500 tys. mieszk.	fizjoterapia	I rok studia jednolite magisterskie	Rok pierwszy
Fizjo do edycji	4	3	5	5	5	2	3	5	3	3	4	5	5	5	4.21	5	5	5	2	3	1	3	nie	0	0	0	0	0				nie mam zdania	nie	kobieta	19	18-20 lat	miasto 250 - 500 tys. mieszk.	miasto 50 - 500 tys. mieszk.	fizjoterapia	I rok studia jednolite magisterskie	Rok pierwszy
Fizjo do edycji	4	2	4	4	4	2	4	4	3	4	4	4	4	4	3.93	5	4	4	4	3	3	2	nie	0	0	0	0	0				nie mam zdania	nie	kobieta	19	18-20 lat	miasto poniżej 50 tys. mieszk.	miasto pon. 50 tys. mieszk.	fizjoterapia	I rok studia jednolite magisterskie	Rok pierwszy
Fizjo do edycji	3	2	5	5	5	5	5	5	5	4	3	4	3	4	3.71	3	3	3	3	3	3	3	nie	0	0	0	0	0				nie mam zdania	nie	mężczyzna	20	18-20 lat	miasto 100 - 250 tys. mieszk.	miasto 50 - 500 tys. mieszk.	fizjoterapia	I rok studia jednolite magisterskie	Rok pierwszy
Fizjo do edycji	4	3	5	5	4	3	4	5	2	4	3	5	5	5	4.21	5	4	4	2	4	2	1	nie	0	0	0	0	0				nie mam zdania	nie	kobieta	19	18-20 lat	miasto poniżej 50 tys. mieszk.	miasto pon. 50 tys. mieszk.	fizjoterapia	I rok studia jednolite magisterskie	Rok pierwszy
Fizjo do edycji	4	3	3	4	5	4	4	3	3	4	3	4	4	4	3.57	4	4	4	3	3	3	3	nie	0	0	0	0	0				nie mam zdania	nie	mężczyzna	20	18-20 lat	miasto 250 - 500 tys. mieszk.	miasto 50 - 500 tys. mieszk.	fizjoterapia	I rok studia jednolite magisterskie	Rok pierwszy
Fizjo do edycji	5	2	5	5	5	2	4	4	3	3	4	5	4	4	4.21	5	5	3	5	4	4	3	nie	0	0	0	0	0				tak	nie	kobieta	19	18-20 lat	miasto poniżej 50 tys. mieszk.	miasto pon. 50 tys. mieszk.	fizjoterapia	I rok studia jednolite magisterskie	Rok pierwszy
Fizjo do edycji	3	2	5	4	5	3	4	4	3	4	3	4	4	5	3.93	5	5	4	4	4	2	2	nie	0	0	0	0	0				nie	nie	kobieta	19	18-20 lat	miasto powyżej 500 tys. mieszk.	miasto pow. 500 tys. mieszk.	fizjoterapia	I rok studia jednolite magisterskie	Rok pierwszy
Fizjo do edycji	3	2	5	5	4	2	3	4	3	3	4	4	2	4	3.71	4	2	4	1	4	1	2	nie	0	0	0	0	0				tak	nie	kobieta	19	18-20 lat	miasto powyżej 500 tys. mieszk.	miasto pow. 500 tys. mieszk.	fizjoterapia	I rok studia jednolite magisterskie	Rok pierwszy
Fizjo do edycji	4	3	5	4	5	3	4	4	4	3	2	2	4	2	3.36	5	5	4	2	4	1	2	nie	0	0	0	0	0				nie	tak	kobieta	21	21-23 lata	wieś	wieś	fizjoterapia	I rok studia jednolite magisterskie	Rok pierwszy
Fizjo do edycji	4	3	5	4	4	3	3	4	3	3	3	4	3	3	3.5	5	4	5	4	4	4	3	nie	0	0	0	0	0				tak	nie	mężczyzna	20	18-20 lat	miasto poniżej 50 tys. mieszk.	miasto pon. 50 tys. mieszk.	fizjoterapia	I rok studia jednolite magisterskie	Rok pierwszy
Fizjo do edycji	5	2	5	5	5	1	5	5	2	5	5	5	5	5	4.86	4	4	2	4	5	1	3	nie	0	0	0	0	0				nie	nie	kobieta	20	18-20 lat	miasto poniżej 50 tys. mieszk.	miasto pon. 50 tys. mieszk.	fizjoterapia	I rok studia jednolite magisterskie	Rok pierwszy
Fizjo do edycji	3	2	5	5	5	3	3	5	3	3	4	4	4	4	3.93	5	4	4	2	4	1	3	nie	0	0	0	0	0				nie mam zdania	nie	kobieta	21	21-23 lata	miasto 50 - 100 tys. mieszk.	miasto 50 - 500 tys. mieszk.	fizjoterapia	I rok studia jednolite magisterskie	Rok pierwszy
Fizjo do edycji	2	3	5	5	5	1	5	5	5	5	5	5	5	5	4.36	5	5	5	5	5	5	5	nie	0	0	0	0	0				tak	tak	mężczyzna	20	18-20 lat	miasto 100 - 250 tys. mieszk.	miasto 50 - 500 tys. mieszk.	fizjoterapia	I rok studia jednolite magisterskie	Rok pierwszy
Fizjo do edycji	3	3	3	3	3	3	3	3	3	3	3	3	3	3	3	3	3	3	3	3	3	3	tak	0	1	0	0	1		1-15 godzin	nie	nie mam zdania	nie	mężczyzna	20	18-20 lat	wieś	wieś	fizjoterapia	I rok studia jednolite magisterskie	Rok pierwszy
Fizjo do edycji	5	4	4	5	4	3	3	3	3	3	4	5	4	3	3.64	3	4	2	3	3	3	3	nie	0	0	0	0	0				tak	nie	kobieta	20	18-20 lat	wieś	wieś	fizjoterapia	I rok studia jednolite magisterskie	Rok pierwszy
Fizjo do edycji	5	3	5	5	5	1	5	5	4	3	5	5	5	5	4.5	5	5	4	4	5	3	1	nie	0	0	0	0	0				nie mam zdania	nie	mężczyzna	19	18-20 lat	miasto poniżej 50 tys. mieszk.	miasto pon. 50 tys. mieszk.	fizjoterapia	I rok studia jednolite magisterskie	Rok pierwszy
Fizjo do edycji	5	3	5	5	5	2	5	5	2	4	5	5	5	4	4.57	5	4	4	2	5	2	1	nie	0	0	0	0	0				nie mam zdania	nie	kobieta	20	18-20 lat	wieś	wieś	fizjoterapia	I rok studia jednolite magisterskie	Rok pierwszy
Fizjo do edycji	5	4	5	5	5	4	5	5	4	4	5	5	5	4	4.21	5	5	5	5	5	1	1	nie	0	0	0	0	0				nie	nie	kobieta	19	18-20 lat	miasto 50 - 100 tys. mieszk.	miasto 50 - 500 tys. mieszk.	fizjoterapia	I rok studia jednolite magisterskie	Rok pierwszy
Fizjo do edycji	3	2	3	3	3	4	2	4	3	2	2	4	3	4	3	4	4	3	4	3	3	2	nie	0	0	0	0	0				tak	tak	mężczyzna	20	18-20 lat	miasto poniżej 50 tys. mieszk.	miasto pon. 50 tys. mieszk.	fizjoterapia	I rok studia jednolite magisterskie	Rok pierwszy
Fizjo do edycji	4	2	5	5	5	2	3	5	2	4	4	5	5	4	4.36	5	4	4	4	5	2	2	nie	0	0	0	0	0				nie mam zdania	nie	kobieta	20	18-20 lat	miasto 100 - 250 tys. mieszk.	miasto 50 - 500 tys. mieszk.	fizjoterapia	I rok studia jednolite magisterskie	Rok pierwszy
Fizjo do edycji	2	3	5	5	5	3	4	5	5	3	3	5	4	3	3.64	5	3	5	3	4	1	2	nie	0	0	0	0	0				nie	nie	kobieta	19	18-20 lat	miasto poniżej 50 tys. mieszk.	miasto pon. 50 tys. mieszk.	fizjoterapia	I rok studia jednolite magisterskie	Rok pierwszy
Fizjo do edycji	5	5	5	5	5	5	5	5	5	5	5	5	5	5	4.14	5	5	5	5	5	5	5	nie	0	0	0	0	0				tak	tak	kobieta	25	24 lata i więcej	wieś	wieś	fizjoterapia	III rok studia licencjackie	Rok ostatni
Fizjo do edycji	5	2	5	5	3	1	4	5	5	5	5	5	5	5	4.43	5	5	4	5	5	2	2	tak	0	0	0	1	0		powyżej 30 godzin	tak	nie	tak	kobieta	25	24 lata i więcej	miasto poniżej 50 tys. mieszk.	miasto pon. 50 tys. mieszk.	fizjoterapia	III rok studia licencjackie	Rok ostatni
Fizjo do edycji	5	2	5	5	4	2	4	5	5	4	5	5	5	5	4.36	5	4	4	4	5	3	2	tak	0	0	0	1	0		powyżej 30 godzin	tak	nie	tak	kobieta	24	24 lata i więcej	miasto powyżej 500 tys. mieszk.	miasto pow. 500 tys. mieszk.	fizjoterapia	III rok studia licencjackie	Rok ostatni
Fizjo do edycji	5	2	5	5	4	2	4	5	2	4	4	5	4	5	4.43	5	5	5	4	5	5	2	tak	1	0	0	1	0		powyżej 30 godzin	tak	tak	tak	kobieta	25	24 lata i więcej	miasto 250 - 500 tys. mieszk.	miasto 50 - 500 tys. mieszk.	fizjoterapia	III rok studia licencjackie	Rok ostatni
Fizjo do edycji	5	4	5	5	5	2	5	5	1	3	4	5	5	5	4.5	5	5	4	5	5	5	5	tak	0	0	1	1	0		powyżej 30 godzin	tak	tak	tak	kobieta	24	24 lata i więcej	wieś	wieś	fizjoterapia	III rok studia licencjackie	Rok ostatni
Fizjo do edycji	5	2	5	5	5	3	3	5	3	3	4	5	5	5	4.29	5	5	5	5	5	1	2	tak	0	0	0	1	0		powyżej 30 godzin	tak	nie mam zdania	tak	kobieta	24	24 lata i więcej	miasto 100 - 250 tys. mieszk.	miasto 50 - 500 tys. mieszk.	fizjoterapia	III rok studia licencjackie	Rok ostatni
Fizjo do edycji	5	3	5	5	5	2	4	5	5	5	5	5	4	5	4.36	5	5	5	4	5	5	2	tak	0	0	0	1	0		powyżej 30 godzin	tak	nie mam zdania	nie	kobieta	24	24 lata i więcej	wieś	wieś	fizjoterapia	III rok studia licencjackie	Rok ostatni
Fizjo do edycji	5	2	5	5	5	2	5	5	5	3	3	5	5	5	4.29	5	4	4	4	4	2	2	tak	0	0	0	1	0		powyżej 30 godzin	tak	nie	tak	kobieta	25	24 lata i więcej	miasto poniżej 50 tys. mieszk.	miasto pon. 50 tys. mieszk.	fizjoterapia	III rok studia licencjackie	Rok ostatni
Fizjo do edycji	5	2	5	5	5	2	4	5	4	3	5	5	5	5	4.43	5	5	2	4	4	2	2	tak	0	0	0	1	0		powyżej 30 godzin	tak	tak	tak	kobieta	23	21-23 lata	miasto powyżej 500 tys. mieszk.	miasto pow. 500 tys. mieszk.	fizjoterapia	III rok studia licencjackie	Rok ostatni
Fizjo do edycji	5	2	5	3	5	3	3	5	2	3	2	5	5	5	4.07	4	5	5	3	4	3	2	tak	0	0	0	1	0		powyżej 30 godzin	tak	nie	nie	mężczyzna	23	21-23 lata	miasto 100 - 250 tys. mieszk.	miasto 50 - 500 tys. mieszk.	fizjoterapia	III rok studia licencjackie	Rok ostatni
Fizjo do edycji	4	2	5	4	5	1	4	5	4	4	4	5	3	4	4.14	5	5	5	4	5	2	1	tak	0	0	0	1	0		16-30 godzin	tak	nie mam zdania	tak	kobieta	24	24 lata i więcej	miasto poniżej 50 tys. mieszk.	miasto pon. 50 tys. mieszk.	fizjoterapia	III rok studia licencjackie	Rok ostatni
Fizjo do edycji	5	1	4	5	4	1	4	5	1	3	3	5	4	5	4.43	5	5	5	4	5	4	3	tak	1	0	1	1	0		16-30 godzin	tak	nie mam zdania	tak	kobieta	23	21-23 lata	miasto powyżej 500 tys. mieszk.	miasto pow. 500 tys. mieszk.	fizjoterapia	III rok studia licencjackie	Rok ostatni
Fizjo do edycji	4	2	5	5	2	2	4	4	2	3	2	4	4	4	3.79	2	4	4	4	4	1	1	tak	0	0	0	1	0		powyżej 30 godzin	tak	nie mam zdania	tak	kobieta	24	24 lata i więcej	wieś	wieś	fizjoterapia	III rok studia licencjackie	Rok ostatni
Fizjo do edycji	5	2	5	5	5	1	5	5	3	5	5	5	5	5	4.79	5	5	5	5	5	5	2	tak	0	0	0	1	1		powyżej 30 godzin	tak	tak	nie	kobieta	25	24 lata i więcej	miasto 250 - 500 tys. mieszk.	miasto 50 - 500 tys. mieszk.	fizjoterapia	III rok studia licencjackie	Rok ostatni
Fizjo do edycji	5	1	5	5	5	1	5	5	5	5	5	5	5	5	4.71	5	5	4	5	5	2	1	tak	0	0	0	1	0		powyżej 30 godzin	tak	tak	tak	kobieta	26	24 lata i więcej	wieś	wieś	fizjoterapia	III rok studia licencjackie	Rok ostatni
Fizjo do edycji	5	2	5	5	5	2	5	5	2	5	5	5	4	5	4.71	5	5	5	5	5	5	5	tak	0	0	0	1	0		powyżej 30 godzin	tak	nie	nie	kobieta	26	24 lata i więcej	miasto powyżej 500 tys. mieszk.	miasto pow. 500 tys. mieszk.	fizjoterapia	III rok studia licencjackie	Rok ostatni
Fizjo do edycji	5	3	5	5	4	2	3	5	2	4	4	5	3	5	4.21	5	5	5	5	5	2	2	tak	0	0	0	1	0		powyżej 30 godzin	tak	nie mam zdania	tak	kobieta	25	24 lata i więcej	miasto poniżej 50 tys. mieszk.	miasto pon. 50 tys. mieszk.	fizjoterapia	III rok studia licencjackie	Rok ostatni
Fizjo do edycji	5	1	5	5	5	1	4	5	1	3	4	5	5	5	4.71	5	5	3	4	5	4	2	tak	0	0	0	1	0		16-30 godzin	tak	tak	nie	kobieta	25	24 lata i więcej	miasto 250 - 500 tys. mieszk.	miasto 50 - 500 tys. mieszk.	fizjoterapia	III rok studia licencjackie	Rok ostatni
Fizjo do edycji	5	4	4	5	4	3	3	4	3	3	4	4	4	4	3.71	3	4	4	5	3	2	2	tak	0	0	0	1	0		powyżej 30 godzin	tak	tak	nie	mężczyzna	24	24 lata i więcej	miasto poniżej 50 tys. mieszk.	miasto pon. 50 tys. mieszk.	fizjoterapia	III rok studia licencjackie	Rok ostatni
Fizjo do edycji	5	1	5	5	5	1	5	5	1	5	5	5	5	5	5	5	5	3	4	5	4	2	tak	1	0	1	1	0		powyżej 30 godzin	tak	tak	tak	kobieta	23	21-23 lata	wieś	wieś	fizjoterapia	III rok studia licencjackie	Rok ostatni
Fizjo do edycji	5	2	5	5	5	3	4	5	2	3	3	4	5	5	4.29	4	5	5	4	5	3	2	tak	1	0	0	1	1		powyżej 30 godzin	nie	nie mam zdania	tak	kobieta	24	24 lata i więcej	miasto powyżej 500 tys. mieszk.	miasto pow. 500 tys. mieszk.	fizjoterapia	III rok studia licencjackie	Rok ostatni
Fizjo do edycji	5	1	5	5	4	2	4	5	2	3	4	4	5	5	4.43	5	4	4	3	5	4	2	tak	0	0	0	1	0		powyżej 30 godzin	tak	nie	nie	kobieta	23	21-23 lata	miasto powyżej 500 tys. mieszk.	miasto pow. 500 tys. mieszk.	fizjoterapia	III rok studia licencjackie	Rok ostatni
Fizjo do edycji	5	4	5	5	5	3	4	5	4	3	5	4	3	5	4	5	5	4	5	5	4	3	tak	1	0	1	1	0		powyżej 30 godzin	nie	nie	tak	kobieta	24	24 lata i więcej	miasto powyżej 500 tys. mieszk.	miasto pow. 500 tys. mieszk.	fizjoterapia	III rok studia licencjackie	Rok ostatni
Fizjo do edycji	3	2	4	4	2	3	2	4	2	1	1	4	2	4	3	2	5	5	4	4	4	1	tak	0	0	0	1	0		nie wiem	tak	tak	nie	mężczyzna	26	24 lata i więcej	miasto powyżej 500 tys. mieszk.	miasto pow. 500 tys. mieszk.	fizjoterapia	III rok studia licencjackie	Rok ostatni
Fizjo do edycji	5	1	5	5	3	1	5	5	1	2	5	5	5	5	4.64	5	5	5	5	5	3	1	tak	0	0	0	1	0		powyżej 30 godzin	tak	tak	nie	mężczyzna	24	24 lata i więcej	miasto poniżej 50 tys. mieszk.	miasto pon. 50 tys. mieszk.	fizjoterapia	III rok studia licencjackie	Rok ostatni
Fizjo do edycji	5	2	5	5	5	1	4	4	5	3	4	4	4	4	4.07	5	4	4	4	5	2	2	tak	0	0	1	1	0		16-30 godzin	tak	nie	nie	kobieta	23	21-23 lata	wieś	wieś	fizjoterapia	III rok studia licencjackie	Rok ostatni
Fizjo do edycji	5	2	5	5	4	2	3	4	2	3	4	5	4	4	4.14	5	5	2	4	4	4	2	tak	0	0	0	1	0		powyżej 30 godzin	tak	tak	nie	mężczyzna	24	24 lata i więcej	miasto 100 - 250 tys. mieszk.	miasto 50 - 500 tys. mieszk.	fizjoterapia	III rok studia licencjackie	Rok ostatni
Fizjo do edycji	5	2	5	5	5	2	4	5	4	4	4	5	4	4	4.29	4	5	3	2	4	3	2	tak	0	0	0	1	1		powyżej 30 godzin	tak	nie	tak	kobieta	23	21-23 lata	miasto powyżej 500 tys. mieszk.	miasto pow. 500 tys. mieszk.	fizjoterapia	III rok studia licencjackie	Rok ostatni
Fizjo do edycji	5	3	4	5	5	2	3	5	3	3	4	4	5	5	4.14	4	5	4	4	4	3	2	tak	0	0	1	1	0		powyżej 30 godzin	tak	tak	tak	kobieta	24	24 lata i więcej	miasto powyżej 500 tys. mieszk.	miasto pow. 500 tys. mieszk.	fizjoterapia	III rok studia licencjackie	Rok ostatni
Fizjo do edycji	5	1	5	5	4	1	5	5	5	5	5	5	5	5	4.64	5	5	4	3	5	5	2	tak	0	0	0	1	1		powyżej 30 godzin	tak	tak	nie	mężczyzna	25	24 lata i więcej	miasto 250 - 500 tys. mieszk.	miasto 50 - 500 tys. mieszk.	fizjoterapia	III rok studia licencjackie	Rok ostatni
Fizjo do edycji	5	2	5	5	5	1	3	5	2	4	4	5	4	5	4.5	5	5	5	5	5	2	2	tak	0	0	0	1	0		powyżej 30 godzin	tak	nie	nie	kobieta	23	21-23 lata	miasto powyżej 500 tys. mieszk.	miasto pow. 500 tys. mieszk.	fizjoterapia	III rok studia licencjackie	Rok ostatni
Fizjo do edycji	4	3	5	4	4	2	3	4	4	3	4	3	4	4	3.64	5	5	2	3	4	4	2	tak	0	0	1	1	0		16-30 godzin	nie wiem	nie	tak	kobieta	23	21-23 lata	miasto powyżej 500 tys. mieszk.	miasto pow. 500 tys. mieszk.	fizjoterapia	III rok studia licencjackie	Rok ostatni
Fizjo do edycji	5	2	5	5	5	1	5	5	5	3	4	5	5	5	4.43	5	5	5	4	5	3	1	tak	0	0	0	1	0		powyżej 30 godzin	tak	nie	nie	kobieta	23	21-23 lata	miasto poniżej 50 tys. mieszk.	miasto pon. 50 tys. mieszk.	fizjoterapia	III rok studia licencjackie	Rok ostatni
Fizjo do edycji	5	2	5	5	5	2	5	5	2	2	5	5	5	5	4.57	5	5	4	4	5	3	3	tak	0	0	0	1	0		powyżej 30 godzin	tak	nie	nie	mężczyzna	25	24 lata i więcej	miasto poniżej 50 tys. mieszk.	miasto pon. 50 tys. mieszk.	fizjoterapia	III rok studia licencjackie	Rok ostatni
Fizjo do edycji	5	2	4	5	5	2	4	5	4	4	5	4	5	5	4.36	4	5	5	4	5	5	2	tak	0	0	0	1	0		powyżej 30 godzin	tak	tak	tak	kobieta	24	24 lata i więcej	wieś	wieś	fizjoterapia	III rok studia licencjackie	Rok ostatni
Fizjo do edycji	5	1	5	5	5	2	4	5	2	4	4	5	5	5	4.64	5	5	4	4	5	4	2	tak	0	0	1	0	0		1-15 godzin	nie	nie	tak	kobieta	22	21-23 lata	miasto 50 - 100 tys. mieszk.	miasto 50 - 500 tys. mieszk.	fizjoterapia	III rok studia licencjackie	Rok ostatni
Fizjo do edycji	5	3	5	5	4	2	4	5	4	3	4	5	5	4	4.14	4	4	4	4	4	4	3	nie	0	0	0	0	0				nie	tak	kobieta	24	24 lata i więcej	miasto poniżej 50 tys. mieszk.	miasto pon. 50 tys. mieszk.	fizjoterapia	III rok studia licencjackie	Rok ostatni
Fizjo do edycji	5	2	5	5	5	2	5	5	3	5	5	5	5	5	4.71	4	4	5	3	3	2	2	tak	1	0	0	0	0		1-15 godzin	tak	tak	tak	kobieta	21	21-23 lata	miasto poniżej 50 tys. mieszk.	miasto pon. 50 tys. mieszk.	fizjoterapia	III rok studia licencjackie	Rok ostatni
Fizjo do edycji	5	2	5	5	3	1	4	5	3	3	4	4	5	5	4.29	5	5	4	4	4	3	5	nie	0	0	0	0	0				nie mam zdania	nie	mężczyzna	21	21-23 lata	wieś	wieś	fizjoterapia	III rok studia licencjackie	Rok ostatni
Fizjo do edycji	5	2	5	5	5	2	5	5	3	4	5	5	5	5	4.64	5	2	4	5	5	4	2	tak	1	0	0	0	0		1-15 godzin	nie wiem	nie mam zdania	tak	mężczyzna	21	21-23 lata	miasto 250 - 500 tys. mieszk.	miasto 50 - 500 tys. mieszk.	fizjoterapia	III rok studia licencjackie	Rok ostatni
Fizjo do edycji	4	4	5	5	5	2	4	5	4	3	4	4	2	4	3.79	5	3	4	2	4	2	1	tak	1	0	0	0	0		16-30 godzin	nie wiem	nie	tak	kobieta	22	21-23 lata	miasto poniżej 50 tys. mieszk.	miasto pon. 50 tys. mieszk.	fizjoterapia	III rok studia licencjackie	Rok ostatni
Fizjo do edycji	5	2	5	5	5	1	5	5	3	5	5	5	5	5	4.79	5	5	1	1	5	2	2	nie	0	0	0	0	0				tak	nie	kobieta	23	21-23 lata	wieś	wieś	fizjoterapia	III rok studia licencjackie	Rok ostatni
Fizjo do edycji	4	2	5	5	3	2	5	5	2	2	4	5	5	4	4.21	4	3	2	3	5	3	1	nie	0	0	0	0	0				tak	tak	mężczyzna	22	21-23 lata	miasto 250 - 500 tys. mieszk.	miasto 50 - 500 tys. mieszk.	fizjoterapia	III rok studia licencjackie	Rok ostatni
Fizjo do edycji	4	3	5	4	4	4	4	5	5	5	5	5	5	5	4.07	5	5	5	3	4	5	4	nie	0	0	0	0	0				nie mam zdania	tak	kobieta	24	24 lata i więcej	miasto powyżej 500 tys. mieszk.	miasto pow. 500 tys. mieszk.	fizjoterapia	III rok studia licencjackie	Rok ostatni
Fizjo do edycji	5	1	5	5	4	2	4	5	3	4	4	5	5	5	4.5	5	2	4	5	5	1	1	tak	1	0	0	0	0		16-30 godzin	tak	nie	tak	kobieta	22	21-23 lata	miasto powyżej 500 tys. mieszk.	miasto pow. 500 tys. mieszk.	fizjoterapia	III rok studia licencjackie	Rok ostatni
Fizjo do edycji	3	4	5	4	5	1	4	5	4	4	3	4	4	4	3.86	5	2	4	4	4	2	1	nie	0	0	0	0	0				nie	nie	kobieta	22	21-23 lata	miasto 100 - 250 tys. mieszk.	miasto 50 - 500 tys. mieszk.	fizjoterapia	III rok studia licencjackie	Rok ostatni
Fizjo do edycji	3	2	5	5	4	2	4	5	3	2	2	5	3	4	3.79	4	3	4	2	4	2	2	nie	0	0	0	0	0				nie	nie	kobieta	22	21-23 lata	wieś	wieś	fizjoterapia	III rok studia licencjackie	Rok ostatni
Fizjo do edycji	4	2	5	5	4	2	5	5	2	4	4	4	5	4	4.36	5	4	4	4	4	4	2	tak	1	0	0	0	0		1-15 godzin	nie wiem	nie	nie	kobieta	23	21-23 lata	miasto powyżej 500 tys. mieszk.	miasto pow. 500 tys. mieszk.	fizjoterapia	III rok studia licencjackie	Rok ostatni
Fizjo do edycji	3	3	3	3	5	5	5	5	5	5	5	5	5	5	3.86	5	5	5	5	5	3	5	tak	0	0	0	0	1		powyżej 30 godzin	tak	nie	tak	kobieta	22	21-23 lata	wieś	wieś	fizjoterapia	III rok studia licencjackie	Rok ostatni
Fizjo do edycji	3	2	5	4	5	1	3	2	4	1	3	4	4	4	3.5	5	5	5	5	4	1	1	tak	1	0	0	0	0		1-15 godzin	tak	tak	nie	mężczyzna	22	21-23 lata	miasto 50 - 100 tys. mieszk.	miasto 50 - 500 tys. mieszk.	fizjoterapia	III rok studia licencjackie	Rok ostatni
Fizjo do edycji	4	3	5	5	5	2	4	5	2	5	4	5	5	5	4.5	5	3	4	3	3	3	2	nie	0	0	0	0	0				nie	nie	kobieta	24	24 lata i więcej	miasto powyżej 500 tys. mieszk.	miasto pow. 500 tys. mieszk.	fizjoterapia	III rok studia licencjackie	Rok ostatni
Fizjo do edycji	3	1	5	5	5	5	5	5	5	4	5	5	5	5	4.21	5	5	3	3	3	3	3	tak	1	0	0	0	0		1-15 godzin	tak	nie	nie	kobieta	22	21-23 lata	miasto powyżej 500 tys. mieszk.	miasto pow. 500 tys. mieszk.	fizjoterapia	III rok studia licencjackie	Rok ostatni
Fizjo do edycji	3	4	3	4	5	1	4	5	5	5	5	5	5	5	4.07	3	3	3	3	5	5	5	nie	0	0	0	0	0				nie	tak	mężczyzna	23	21-23 lata	wieś	wieś	fizjoterapia	III rok studia licencjackie	Rok ostatni
Fizjo do edycji	3	2	4	3	4	2	3	4	3	3	3	4	4	4	3.57	4	4	4	4	4	4	3	tak	1	0	0	0	0		1-15 godzin	nie wiem	nie mam zdania	nie	kobieta	23	21-23 lata	miasto 250 - 500 tys. mieszk.	miasto 50 - 500 tys. mieszk.	fizjoterapia	III rok studia licencjackie	Rok ostatni
Fizjo do edycji	5	2	5	5	5	2	3	5	3	3	4	5	5	5	4.36	4	3	2	3	4	2	3	nie	0	0	0	0	0				nie mam zdania	nie	kobieta	24	24 lata i więcej	miasto poniżej 50 tys. mieszk.	miasto pon. 50 tys. mieszk.	fizjoterapia	III rok studia licencjackie	Rok ostatni
Fizjo do edycji	3	4	5	4	4	4	3	3	4	3	3	4	4	5	3.36	3	3	4	2	2	3	4	tak	1	0	0	0	0		1-15 godzin	tak	tak	nie	mężczyzna	22	21-23 lata	miasto powyżej 500 tys. mieszk.	miasto pow. 500 tys. mieszk.	fizjoterapia	III rok studia licencjackie	Rok ostatni
Fizjo do edycji	5	4	4	4	5	2	5	4	3	2	4	4	4	4	3.86	5	2	5	1	3	2	2	nie	0	0	0	0	0				nie	nie	mężczyzna	22	21-23 lata	miasto 250 - 500 tys. mieszk.	miasto 50 - 500 tys. mieszk.	fizjoterapia	III rok studia licencjackie	Rok ostatni
Fizjo do edycji	4	2	5	5	5	1	5	5	2	3	5	5	5	4	4.57	5	2	1	4	5	4	5	nie	0	0	0	0	0				nie mam zdania	tak	mężczyzna	22	21-23 lata	wieś	wieś	fizjoterapia	III rok studia licencjackie	Rok ostatni
Fizjo do edycji	5	2	5	5	5	1	4	5	5	5	5	5	5	5	4.57	5	5	5	5	5	5	5	nie	0	0	0	0	0				nie mam zdania	tak	kobieta	22	21-23 lata	miasto poniżej 50 tys. mieszk.	miasto pon. 50 tys. mieszk.	fizjoterapia	III rok studia licencjackie	Rok ostatni
Fizjo do edycji	4	2	5	4	5	2	4	5	2	3	4	5	5	4	4.29	5	5	3	2	4	5	3	nie	0	0	0	0	0				nie mam zdania	nie	kobieta	22	21-23 lata	miasto poniżej 50 tys. mieszk.	miasto pon. 50 tys. mieszk.	fizjoterapia	III rok studia licencjackie	Rok ostatni
Fizjo do edycji	5	3	5	5	5	1	5	5	4	3	5	5	5	5	4.5	5	5	5	1	5	2	1	nie	0	0	0	0	0				nie	tak	kobieta	22	21-23 lata	wieś	wieś	fizjoterapia	III rok studia licencjackie	Rok ostatni
Połoznictwo do edycji	4	2	5	5	5	2	3	5	4	4	4	4	4	1	3.86	5	5	4	2	5	4	2	nie	0	0	0	0	0				nie	tak	kobieta	22	21-23 lata	miasto poniżej 50 tys. mieszk.	miasto pon. 50 tys. mieszk.	położnictwo	III rok studia licencjackie	Rok ostatni
Połoznictwo do edycji	4	2	5	5	5	2	3	5	3	3	4	5	4	4	4.14	5	5	4	4	5	2	3	tak	0	0	1	0	0		1-15 godzin	tak	nie	tak	kobieta	23	21-23 lata	miasto powyżej 500 tys. mieszk.	miasto pow. 500 tys. mieszk.	położnictwo	III rok studia licencjackie	Rok ostatni
Połoznictwo do edycji	2	4	4	5	5	2	4	5	4	5	5	5	5	5	4.14	5	5	4	5	5	3	2	nie	0	0	0	0	0				nie	tak	kobieta	22	21-23 lata	miasto poniżej 50 tys. mieszk.	miasto pon. 50 tys. mieszk.	położnictwo	III rok studia licencjackie	Rok ostatni
Połoznictwo do edycji	5	4	5	5	5	3	5	5	4	5	5	5	5	5	4.43	4	5	5	4	5	2	1	nie	0	0	0	0	0				nie	nie	kobieta	21	21-23 lata	miasto poniżej 50 tys. mieszk.	miasto pon. 50 tys. mieszk.	położnictwo	III rok studia licencjackie	Rok ostatni
Połoznictwo do edycji	5	3	5	5	5	2	3	5	3	2	3	5	5	5	4.14	5	5	5	3	4	4	2	tak	0	0	1	0	1		1-15 godzin	nie wiem	nie mam zdania	nie	kobieta	22	21-23 lata	miasto 100 - 250 tys. mieszk.	miasto 50 - 500 tys. mieszk.	położnictwo	III rok studia licencjackie	Rok ostatni
Połoznictwo do edycji	5	2	5	5	5	2	4	5	3	4	5	5	5	5	4.57	5	4	4	2	4	2	2	nie	0	0	0	0	0				nie	tak	kobieta	22	21-23 lata	wieś	wieś	położnictwo	III rok studia licencjackie	Rok ostatni
Połoznictwo do edycji	3	4	5	5	4	4	5	5	2	4	4	5	5	5	4.14	5	4	4	5	5	4	2	tak	1	0	1	0	1		1-15 godzin	nie wiem	nie	tak	kobieta	22	21-23 lata	miasto poniżej 50 tys. mieszk.	miasto pon. 50 tys. mieszk.	położnictwo	III rok studia licencjackie	Rok ostatni
Połoznictwo do edycji	5	4	5	5	3	2	4	5	1	3	3	5	5	5	4.21	5	5	4	5	5	2	1	tak	0	0	0	0	0	wolontariat	powyżej 30 godzin	nie	nie	nie	kobieta	22	21-23 lata	miasto powyżej 500 tys. mieszk.	miasto pow. 500 tys. mieszk.	położnictwo	III rok studia licencjackie	Rok ostatni
Połoznictwo do edycji	1	2	5	4	5	2	3	5	3	3	3	5	3	5	3.79	5	5	4	4	5	2	3	nie	0	0	0	0	0				nie	nie	kobieta	22	21-23 lata	wieś	wieś	położnictwo	III rok studia licencjackie	Rok ostatni
Połoznictwo do edycji	3	5	5	5	3	4	4	4	4	4	4	5	4	4	3.57	5	5	5	4	4	1	2	nie	0	0	0	0	0				nie	nie	kobieta	22	21-23 lata	miasto powyżej 500 tys. mieszk.	miasto pow. 500 tys. mieszk.	położnictwo	III rok studia licencjackie	Rok ostatni
Połoznictwo do edycji	3	2	5	5	4	3	2	5	3	2	5	5	5	3	3.86	5	5	5	3	5	3	3	nie	0	0	0	0	0				nie mam zdania	nie	kobieta	22	21-23 lata	miasto powyżej 500 tys. mieszk.	miasto pow. 500 tys. mieszk.	położnictwo	III rok studia licencjackie	Rok ostatni
Połoznictwo do edycji	5	2	5	5	4	2	4	5	3	3	4	4	3	4	4.07	5	4	5	4	4	1	1	nie	0	0	0	0	0				nie	nie	kobieta	21	21-23 lata	miasto 50 - 100 tys. mieszk.	miasto 50 - 500 tys. mieszk.	położnictwo	III rok studia licencjackie	Rok ostatni
Połoznictwo do edycji	5	1	5	5	4	2	3	5	3	3	4	5	5	5	4.36	5	5	5	5	5	4	2	nie	0	0	0	0	0				tak	nie	kobieta	21	21-23 lata	miasto powyżej 500 tys. mieszk.	miasto pow. 500 tys. mieszk.	położnictwo	III rok studia licencjackie	Rok ostatni
Połoznictwo do edycji	5	2	5	5	5	2	4	5	5	3	5	5	5	5	4.36	5	5	5	5	5	5	4	nie	0	0	0	0	0				nie	nie	kobieta	21	21-23 lata	miasto 250 - 500 tys. mieszk.	miasto 50 - 500 tys. mieszk.	położnictwo	III rok studia licencjackie	Rok ostatni
Połoznictwo do edycji	5	2	5	5	5	2	4	5	4	4	5	5	5	5	4.5	5	4	4	3	4	4	2	tak	0	0	1	0	0		1-15 godzin	nie wiem	nie	nie	kobieta	22	21-23 lata	miasto powyżej 500 tys. mieszk.	miasto pow. 500 tys. mieszk.	położnictwo	III rok studia licencjackie	Rok ostatni
Połoznictwo do edycji	5	3	5	5	5	4	4	5	5	5	5	5	5	5	4.29	5	5	5	4	4	4	2	tak	0	1	0	0	1		1-15 godzin	tak	nie	nie	kobieta	21	21-23 lata	wieś	wieś	położnictwo	III rok studia licencjackie	Rok ostatni
Połoznictwo do edycji	5	1	5	5	5	3	5	5	5	4	5	5	5	5	4.5	5	5	5	3	5	3	2	tak	0	0	1	0	1		1-15 godzin	nie wiem	tak	tak	kobieta	22	21-23 lata	miasto poniżej 50 tys. mieszk.	miasto pon. 50 tys. mieszk.	położnictwo	III rok studia licencjackie	Rok ostatni
Połoznictwo do edycji	5	2	5	5	4	2	3	5	3	3	4	5	4	4	4.14	5	4	4	4	5	2	2	nie	0	0	0	0	0				nie mam zdania	nie	kobieta	22	21-23 lata	miasto poniżej 50 tys. mieszk.	miasto pon. 50 tys. mieszk.	położnictwo	III rok studia licencjackie	Rok ostatni
Połoznictwo do edycji	3	4	5	4	4	2	3	5	3	5	5	5	5	5	4.14	5	4	5	3	4	3	2	nie	0	0	0	0	0				nie mam zdania	nie	kobieta	21	21-23 lata	wieś	wieś	położnictwo	III rok studia licencjackie	Rok ostatni
Połoznictwo do edycji	5	1	5	5	4	2	3	5	5	3	4	5	5	5	4.21	4	5	4	5	5	1	2	tak	0	0	1	0	1	wolontariat	powyżej 30 godzin	nie wiem	nie	nie	kobieta	22	21-23 lata	wieś	wieś	położnictwo	III rok studia licencjackie	Rok ostatni
Połoznictwo do edycji	5	4	5	5	3	2	4	5	2	2	5	5	5	3	4.07	5	5	5	4	5	3	2	nie	0	0	0	0	0				tak	nie	kobieta	21	21-23 lata	wieś	wieś	położnictwo	III rok studia licencjackie	Rok ostatni
Połoznictwo do edycji	5	3	5	5	5	2	4	5	2	3	4	4	4	5	4.29	5	5	4	5	5	1	2	nie	0	0	0	0	0				nie	nie	kobieta	22	21-23 lata	wieś	wieś	położnictwo	III rok studia licencjackie	Rok ostatni
Połoznictwo do edycji	5	2	5	5	5	3	5	5	5	5	5	5	5	5	4.5	5	4	3	3	5	3	2	nie	0	0	0	0	0				nie	nie	kobieta	23	21-23 lata	wieś	wieś	położnictwo	III rok studia licencjackie	Rok ostatni
Połoznictwo do edycji	5	2	5	5	4	2	3	5	4	3	4	4	4	5	4.07	4	4	4	4	5	3	2	tak	1	0	0	0	1		1-15 godzin	nie wiem	nie	nie	kobieta	30	24 lata i więcej	wieś	wieś	położnictwo	III rok studia licencjackie	Rok ostatni
Połoznictwo do edycji	4	2	5	2	5	2	3	3	2	3	4	5	4	5	3.93	5	4	2	3	3	1	3	nie	0	0	0	0	0				tak	tak	kobieta	19	18-20 lat	miasto powyżej 500 tys. mieszk.	miasto pow. 500 tys. mieszk.	położnictwo	I rok studia licencjackie	Rok pierwszy
Połoznictwo do edycji	5	4	5	5	4	5	4	3	4	4	4	4	5	4	3.71	5	5	5	1	2	1	2	nie	0	0	0	0	0				nie	nie	kobieta	18	18-20 lat	miasto poniżej 50 tys. mieszk.	miasto pon. 50 tys. mieszk.	położnictwo	I rok studia licencjackie	Rok pierwszy
Połoznictwo do edycji	4	3	5	5	5	2	5	5	2	5	5	5	5	4	4.57	3	2	4	5	2	2	4	tak	1	1	0	0	0		16-30 godzin	nie	nie mam zdania	tak	kobieta	19	18-20 lat	miasto poniżej 50 tys. mieszk.	miasto pon. 50 tys. mieszk.	położnictwo	I rok studia licencjackie	Rok pierwszy
Połoznictwo do edycji	3	3	5	4	4	2	4	4	4	4	3	4	4	4	3.71	5	5	5	4	3	2	3	nie	0	0	0	0	0				tak	nie	kobieta	20	18-20 lat	miasto powyżej 500 tys. mieszk.	miasto pow. 500 tys. mieszk.	położnictwo	I rok studia licencjackie	Rok pierwszy
Połoznictwo do edycji	5	2	5	5	5	2	3	4	3	3	3	3	3	3	3.79	5	4	4	4	3	3	3	nie	0	0	0	0	0				nie mam zdania	nie	kobieta	19	18-20 lat	wieś	wieś	położnictwo	I rok studia licencjackie	Rok pierwszy
Połoznictwo do edycji	4	2	5	5	4	2	3	4	3	3	4	5	5	3	4	4	4	5	5	5	3	1	tak	0	1	0	0	0		powyżej 30 godzin	nie wiem	nie mam zdania	nie	kobieta	27	24 lata i więcej	miasto powyżej 500 tys. mieszk.	miasto pow. 500 tys. mieszk.	położnictwo	I rok studia licencjackie	Rok pierwszy
Połoznictwo do edycji	3	2	5	4	4	2	2	4	2	2	4	4	5	4	3.79	5	2	3	4	4	2	3	tak	0	0	1	0	0		1-15 godzin	nie	nie	tak	kobieta	19	18-20 lat	miasto powyżej 500 tys. mieszk.	miasto pow. 500 tys. mieszk.	położnictwo	I rok studia licencjackie	Rok pierwszy
Połoznictwo do edycji	4	2	5	5	5	2	4	5	4	5	4	5	5	4	4.36	5	4	3	2	4	1	1	tak	0	1	0	0	0		16-30 godzin	tak	nie	tak	kobieta	18	18-20 lat	miasto poniżej 50 tys. mieszk.	miasto pon. 50 tys. mieszk.	położnictwo	I rok studia licencjackie	Rok pierwszy
Połoznictwo do edycji	3	2	4	3	4	2	4	4	3	2	3	4	2	4	3.43	5	4	1	3	2	4	2	nie	0	0	0	0	0				nie mam zdania	nie	kobieta	19	18-20 lat	wieś	wieś	położnictwo	I rok studia licencjackie	Rok pierwszy
Połoznictwo do edycji	4	2	5	4	5	2	4	4	4	3	4	4	4	5	4	5	4	4	3	3	2	4	nie	0	0	0	0	0				nie mam zdania	nie	kobieta	19	18-20 lat	wieś	wieś	położnictwo	I rok studia licencjackie	Rok pierwszy
Połoznictwo do edycji	4	2	5	5	3	3	4	4	2	3	4	5	4	4	4	5	5	4	4	4	3	3	nie	0	0	0	0	0				nie mam zdania	nie	kobieta	19	18-20 lat	wieś	wieś	położnictwo	I rok studia licencjackie	Rok pierwszy
Połoznictwo do edycji	3	2	5	5	5	3	3	5	3	3	3	5	5	5	4.07	5	5	3	5	5	2	3	tak	0	0	0	0	1		1-15 godzin	tak	nie mam zdania	nie	mężczyzna	19	18-20 lat	miasto poniżej 50 tys. mieszk.	miasto pon. 50 tys. mieszk.	położnictwo	I rok studia licencjackie	Rok pierwszy
Połoznictwo do edycji	3	1	3	2	2	3	3	2	2	2	2	3	2	3	2.79	3	3	2	3	3	3	3	nie	0	0	0	0	0				tak	nie	kobieta	19	18-20 lat	wieś	wieś	położnictwo	I rok studia licencjackie	Rok pierwszy
Połoznictwo do edycji	3	4	5	5	4	3	4	4	4	4	3	4	4	4	3.64	5	5	3	4	3	2	3	nie	0	0	0	0	0				nie mam zdania	nie	kobieta	19	18-20 lat	miasto poniżej 50 tys. mieszk.	miasto pon. 50 tys. mieszk.	położnictwo	I rok studia licencjackie	Rok pierwszy
Połoznictwo do edycji	4	2	5	4	4	3	4	4	3	3	3	4	4	4	3.79	5	4	4	3	4	3	3	nie	0	0	0	0	0				nie mam zdania	nie	kobieta	19	18-20 lat	miasto powyżej 500 tys. mieszk.	miasto pow. 500 tys. mieszk.	położnictwo	I rok studia licencjackie	Rok pierwszy
Połoznictwo do edycji	3	3	5	4	5	2	4	5	3	3	4	5	4	3	3.93	4	2	4	2	3	3	3	nie	0	0	0	0	0				nie mam zdania	nie	kobieta	21	21-23 lata	miasto powyżej 500 tys. mieszk.	miasto pow. 500 tys. mieszk.	położnictwo	I rok studia licencjackie	Rok pierwszy
Połoznictwo do edycji	3	2	5	5	5	2	4	4	2	3	3	5	4	5	4.14	5	4	5	3	3	3	3	nie	0	0	0	0	0				tak	tak	kobieta	18	18-20 lat	wieś	wieś	położnictwo	I rok studia licencjackie	Rok pierwszy
Połoznictwo do edycji	4	2	5	5	5	2	3	4	2	4	4	4	3	5	4.14	3	4	5	2	3	1	2	nie	0	0	0	0	0				tak	nie	kobieta	19	18-20 lat	miasto 50 - 100 tys. mieszk.	miasto 50 - 500 tys. mieszk.	położnictwo	I rok studia licencjackie	Rok pierwszy
Połoznictwo do edycji	4	2	5	5	4	2	3	4	3	3	3	4	4	5	3.93	4	4	3	2	1	3	2	nie	0	0	0	0	0				nie	nie	kobieta	19	18-20 lat	miasto poniżej 50 tys. mieszk.	miasto pon. 50 tys. mieszk.	położnictwo	I rok studia licencjackie	Rok pierwszy
Połoznictwo do edycji	4	3	5	5	4	2	4	5	4	3	3	5	4	4	3.93	5	4	5	3	5	3	3	nie	0	0	0	0	0				nie mam zdania	nie	kobieta	20	18-20 lat	miasto poniżej 50 tys. mieszk.	miasto pon. 50 tys. mieszk.	położnictwo	I rok studia licencjackie	Rok pierwszy
Połoznictwo do edycji	3	1	5	4	5	1	4	4	3	3	4	5	4	5	4.21	5	4	4	3	4	3	5	nie	0	0	0	0	0				tak	tak	kobieta	20	18-20 lat	wieś	wieś	położnictwo	I rok studia licencjackie	Rok pierwszy
Połoznictwo do edycji	4	2	5	4	4	2	4	5	4	3	3	4	3	5	3.86	5	5	2	4	4	1	3	nie	0	0	0	0	0				nie mam zdania	nie	kobieta	19	18-20 lat	wieś	wieś	położnictwo	I rok studia licencjackie	Rok pierwszy
Połoznictwo do edycji	3	2	4	4	3	2	3	4	3	3	4	4	3	4	3.57	3	4	4	4	4	2	3	nie	0	0	0	0	0				nie	nie	kobieta	19	18-20 lat	miasto powyżej 500 tys. mieszk.	miasto pow. 500 tys. mieszk.	położnictwo	I rok studia licencjackie	Rok pierwszy
Połoznictwo do edycji	4	2	5	4	5	2	2	4	4	4	4	5	4	5	4	5	5	4	2	3	3	3	nie	0	0	0	0	0				nie mam zdania	nie	kobieta	19	18-20 lat	wieś	wieś	położnictwo	I rok studia licencjackie	Rok pierwszy
Połoznictwo do edycji	4	3	5	4	4	2	4	4	4	4	4	4	3	4	3.79	5	5	2	5	4	2	3	tak	1	0	0	0	0		nie wiem	nie wiem	tak	nie	kobieta	19	18-20 lat	miasto 100 - 250 tys. mieszk.	miasto 50 - 500 tys. mieszk.	położnictwo	I rok studia licencjackie	Rok pierwszy
Połoznictwo do edycji	5	2	4	4	2	3	3	4	2	2	4	4	3	3	3.5	4	4	5	4	3	3	3	tak	0	0	1	0	0		1-15 godzin	tak	nie mam zdania	nie	kobieta	19	18-20 lat	miasto poniżej 50 tys. mieszk.	miasto pon. 50 tys. mieszk.	położnictwo	I rok studia licencjackie	Rok pierwszy
Połoznictwo do edycji	3	2	4	4	4	2	3	4	3	3	4	4	3	4	3.64	4	4	3	2	3	1	3	nie	0	0	0	0	0				nie mam zdania	nie	kobieta	19	18-20 lat	miasto poniżej 50 tys. mieszk.	miasto pon. 50 tys. mieszk.	położnictwo	I rok studia licencjackie	Rok pierwszy
Połoznictwo do edycji	3	2	5	5	5	2	4	4	3	3	4	4	4	4	4	5	5	3	3	4	2	3	nie	0	0	0	0	0				nie mam zdania	nie	kobieta	19	18-20 lat	miasto 50 - 100 tys. mieszk.	miasto 50 - 500 tys. mieszk.	położnictwo	I rok studia licencjackie	Rok pierwszy
Połoznictwo do edycji	3	3	5	3	4	3	3	3	3	3	3	4	3	3	3.29	5	3	5	4	3	3	3	nie	0	0	0	0	0				nie mam zdania	nie	kobieta	19	18-20 lat	miasto poniżej 50 tys. mieszk.	miasto pon. 50 tys. mieszk.	położnictwo	I rok studia licencjackie	Rok pierwszy
Połoznictwo do edycji	4	3	4	3	4	2	4	4	4	3	4	4	3	5	3.64	5	4	5	4	3	2	3	nie	0	0	0	0	0				nie	nie	kobieta	19	18-20 lat	miasto powyżej 500 tys. mieszk.	miasto pow. 500 tys. mieszk.	położnictwo	I rok studia licencjackie	Rok pierwszy
Połoznictwo do edycji	5	3	5	3	4	2	4	3	2	3	3	5	3	4	3.79	5	5	5	5	4	3	3	nie	0	0	0	0	0				tak	tak	kobieta	19	18-20 lat	miasto powyżej 500 tys. mieszk.	miasto pow. 500 tys. mieszk.	położnictwo	I rok studia licencjackie	Rok pierwszy
Połoznictwo do edycji	3	1	5	5	4	2	3	4	3	3	4	5	3	5	4	5	4	3	4	4	3	4	nie	0	0	0	0	0				tak	nie	kobieta	19	18-20 lat	wieś	wieś	położnictwo	I rok studia licencjackie	Rok pierwszy
Połoznictwo do edycji	4	4	5	4	3	3	4	3	2	4	4	4	3	4	3.64	5	5	4	4	4	3	3	nie	0	0	0	0	0				nie mam zdania	tak	kobieta	19	18-20 lat	miasto poniżej 50 tys. mieszk.	miasto pon. 50 tys. mieszk.	położnictwo	I rok studia licencjackie	Rok pierwszy
Połoznictwo do edycji	5	2	5	5	2	2	3	5	2	3	5	4	4	4	4.07	5	5	5	3	4	3	2	tak	1	0	0	0	0		nie wiem	nie wiem	nie mam zdania	tak	kobieta	19	18-20 lat	miasto powyżej 500 tys. mieszk.	miasto pow. 500 tys. mieszk.	położnictwo	I rok studia licencjackie	Rok pierwszy
Połoznictwo do edycji	1	1	5	5	4	1	3	5	3	3	3	4	3	5	3.86	5	4	3	3	4	2	2	nie	0	0	0	0	0				nie mam zdania	nie	kobieta	19	18-20 lat	miasto powyżej 500 tys. mieszk.	miasto pow. 500 tys. mieszk.	położnictwo	I rok studia licencjackie	Rok pierwszy
Połoznictwo do edycji	4	3	5	4	4	3	4	4	3	4	3	4	3	4	3.71	5	4	4	3	4	3	3	nie	0	0	0	0	0				nie mam zdania	nie	kobieta	19	18-20 lat	miasto poniżej 50 tys. mieszk.	miasto pon. 50 tys. mieszk.	położnictwo	I rok studia licencjackie	Rok pierwszy
Połoznictwo do edycji	4	2	5	4	4	1	4	4	4	4	4	5	3	5	4.07	5	4	3	4	4	1	3	nie	0	0	0	0	0				tak	nie	kobieta	19	18-20 lat	miasto poniżej 50 tys. mieszk.	miasto pon. 50 tys. mieszk.	położnictwo	I rok studia licencjackie	Rok pierwszy
Połoznictwo do edycji	4	2	5	5	4	3	3	4	4	3	3	4	5	3	3.71	5	3	5	2	3	1	3	nie	0	0	0	0	0				nie mam zdania	nie	kobieta	18	18-20 lat	wieś	wieś	położnictwo	I rok studia licencjackie	Rok pierwszy
Połoznictwo do edycji	4	4	5	5	5	3	4	5	2	4	4	5	4	5	4.21	3	4	4	4	4	3	2	nie	0	0	0	0	0				nie mam zdania	nie	kobieta	20	18-20 lat	miasto poniżej 50 tys. mieszk.	miasto pon. 50 tys. mieszk.	położnictwo	I rok studia licencjackie	Rok pierwszy
Połoznictwo do edycji	3	4	4	4	4	2	4	4	4	3	4	4	3	5	3.57	5	5	5	4	5	3	2	nie	0	0	0	0	0				nie mam zdania	nie	kobieta	20	18-20 lat	miasto powyżej 500 tys. mieszk.	miasto pow. 500 tys. mieszk.	położnictwo	I rok studia licencjackie	Rok pierwszy
Połoznictwo do edycji	4	1	5	4	5	2	4	5	4	2	5	5	5	4	4.21	5	2	4	4	4	3	2	nie	0	0	0	0	0				nie mam zdania	tak	kobieta	19	18-20 lat	wieś	wieś	położnictwo	I rok studia licencjackie	Rok pierwszy
Połoznictwo do edycji	3	2	5	4	5	2	4	3	2	3	4	4	3	5	3.93	5	4	4	2	3	1	3	nie	0	0	0	0	0				nie mam zdania	nie	kobieta	19	18-20 lat	wieś	wieś	położnictwo	I rok studia licencjackie	Rok pierwszy
Połoznictwo do edycji	3	2	5	4	5	3	4	4	3	3	4	4	3	5	3.86	5	4	4	3	4	3	3	nie	0	0	0	0	0				tak	tak	kobieta	19	18-20 lat	wieś	wieś	położnictwo	I rok studia licencjackie	Rok pierwszy
Połoznictwo do edycji	4	4	5	3	5	2	4	4	2	3	3	4	3	3	3.64	4	2	4	4	3	3	2	nie	0	0	0	0	0				nie	nie	kobieta	19	18-20 lat	wieś	wieś	położnictwo	I rok studia licencjackie	Rok pierwszy
Połoznictwo do edycji	4	1	5	3	4	3	3	5	4	2	4	5	4	2	3.64	5	4	4	4	4	1	3	nie	0	0	0	0	0				nie mam zdania	nie	kobieta	19	18-20 lat	miasto powyżej 500 tys. mieszk.	miasto pow. 500 tys. mieszk.	położnictwo	I rok studia licencjackie	Rok pierwszy
Połoznictwo do edycji	4	4	4	4	4	4	2	4	2	2	4	4	4	2	3.29	5	4	4	3	3	1	3	nie	0	0	0	0	0				nie mam zdania	nie	kobieta	19	18-20 lat	miasto poniżej 50 tys. mieszk.	miasto pon. 50 tys. mieszk.	położnictwo	I rok studia licencjackie	Rok pierwszy
Połoznictwo do edycji	4	4	5	5	5	2	3	4	3	3	4	4	2	4	3.71	5	4	2	4	2	1	4	nie	0	0	0	0	0				nie mam zdania	nie	kobieta	20	18-20 lat	miasto poniżej 50 tys. mieszk.	miasto pon. 50 tys. mieszk.	położnictwo	I rok studia licencjackie	Rok pierwszy
Połoznictwo do edycji	3	2	5	5	5	3	3	5	3	4	4	5	4	5	4.14	5	5	2	1	3	1	3	nie	0	0	0	0	0				nie mam zdania	nie	kobieta	19	18-20 lat	wieś	wieś	położnictwo	I rok studia licencjackie	Rok pierwszy
Połoznictwo do edycji	3	4	5	4	5	1	3	5	3	4	2	5	4	5	3.93	5	5	4	4	2	2	3	nie	0	0	0	0	0				tak	tak	kobieta	19	18-20 lat	miasto 50 - 100 tys. mieszk.	miasto 50 - 500 tys. mieszk.	położnictwo	I rok studia licencjackie	Rok pierwszy
Połoznictwo do edycji	4	2	5	4	4	2	4	5	3	4	4	4	4	4	4.07	5	5	4	3	3	1	3	nie	0	0	0	0	0				tak	nie	kobieta	19	18-20 lat	miasto poniżej 50 tys. mieszk.	miasto pon. 50 tys. mieszk.	położnictwo	I rok studia licencjackie	Rok pierwszy
Połoznictwo do edycji	3	2	4	4	4	2	4	4	4	3	2	4	4	3	3.5	5	3	2	2	3	3	3	nie	0	0	0	0	0				nie mam zdania	nie	kobieta	19	18-20 lat	wieś	wieś	położnictwo	I rok studia licencjackie	Rok pierwszy
Połoznictwo do edycji	2	2	5	5	5	3	5	4	4	3	4	5	5	5	4.07	5	4	5	5	5	2	3	nie	0	0	0	0	0				tak	nie	kobieta	19	18-20 lat	miasto poniżej 50 tys. mieszk.	miasto pon. 50 tys. mieszk.	położnictwo	I rok studia licencjackie	Rok pierwszy
Połoznictwo do edycji	3	2	4	2	5	2	4	5	3	3	4	4	4	5	3.86	5	4	4	3	4	3	4	tak	0	0	0	0	0		nie wiem	nie wiem	nie mam zdania	nie	kobieta	18	18-20 lat	wieś	wieś	położnictwo	I rok studia licencjackie	Rok pierwszy
Połoznictwo do edycji	2	2	5	4	5	2	3	3	3	3	4	4	2	5	3.64	4	5	2	3	3	1	2	nie	0	0	0	0	0				nie mam zdania	nie	kobieta	20	18-20 lat	miasto 50 - 100 tys. mieszk.	miasto 50 - 500 tys. mieszk.	położnictwo	I rok studia licencjackie	Rok pierwszy
Połoznictwo do edycji	4	3	4	3	5	3	3	3	3	3	3	5	4	5	3.64	5	4	4	2	2	2	3	nie	0	0	0	0	0				tak	nie	kobieta	19	18-20 lat	miasto poniżej 50 tys. mieszk.	miasto pon. 50 tys. mieszk.	położnictwo	I rok studia licencjackie	Rok pierwszy
Połoznictwo do edycji	3	2	5	4	4	2	3	4	3	3	4	5	4	5	3.93	4	4	5	4	4	1	2	nie	0	0	0	0	0				nie mam zdania	tak	kobieta	22	21-23 lata	miasto powyżej 500 tys. mieszk.	miasto pow. 500 tys. mieszk.	położnictwo	I rok studia licencjackie	Rok pierwszy
Połoznictwo do edycji	3	4	5	4	4	3	3	4	3	3	4	4	4	4	3.57	5	3	3	3	4	2	3	tak	0	0	0	0	1		nie wiem	nie wiem	nie mam zdania	nie	kobieta	18	18-20 lat	miasto poniżej 50 tys. mieszk.	miasto pon. 50 tys. mieszk.	położnictwo	I rok studia licencjackie	Rok pierwszy
Połoznictwo do edycji	4	2	5	4	3	2	3	4	3	3	4	4	4	3	3.71	5	4	3	3	4	3	2	nie	0	0	0	0	0				nie mam zdania	nie	kobieta	19	18-20 lat	miasto poniżej 50 tys. mieszk.	miasto pon. 50 tys. mieszk.	położnictwo	I rok studia licencjackie	Rok pierwszy
Połoznictwo do edycji	4	4	5	4	4	2	4	4	4	3	4	5	4	4	3.79	5	3	2	4	3	3	2	nie	0	0	0	0	0				nie	nie	kobieta	20	18-20 lat	miasto poniżej 50 tys. mieszk.	miasto pon. 50 tys. mieszk.	położnictwo	I rok studia licencjackie	Rok pierwszy
Połoznictwo do edycji	3	2	5	4	5	2	4	5	3	3	4	5	5	4	4.14	5	4	4	2	4	1	3	tak	0	0	0	0	0		1-15 godzin	nie	nie mam zdania	nie	kobieta	19	18-20 lat	miasto poniżej 50 tys. mieszk.	miasto pon. 50 tys. mieszk.	położnictwo	I rok studia licencjackie	Rok pierwszy
Połoznictwo do edycji	4	4	4	5	4	2	4	4	3	4	5	3	4	4	3.86	4	4	4	4	4	1	2	tak	1	1	0	0	0		1-15 godzin	nie wiem	nie mam zdania	nie	kobieta	19	18-20 lat	miasto 250 - 500 tys. mieszk.	miasto 50 - 500 tys. mieszk.	położnictwo	I rok studia licencjackie	Rok pierwszy
Połoznictwo do edycji	3	4	5	4	4	2	4	4	3	4	4	4	4	4	3.79	5	4	3	3	4	1	4	nie	0	0	0	0	0				nie mam zdania	nie	kobieta	19	18-20 lat	miasto poniżej 50 tys. mieszk.	miasto pon. 50 tys. mieszk.	położnictwo	I rok studia licencjackie	Rok pierwszy
Połoznictwo do edycji	4	3	5	5	4	2	4	4	3	3	4	4	4	3	3.86	5	5	3	4	4	4	3	nie	0	0	0	0	0				tak	nie	kobieta	19	18-20 lat	miasto poniżej 50 tys. mieszk.	miasto pon. 50 tys. mieszk.	położnictwo	I rok studia licencjackie	Rok pierwszy
Połoznictwo do edycji	2	4	5	4	4	2	4	5	4	5	3	5	4	4	3.79	5	3	2	4	4	3	1	nie	0	0	0	0	0				nie mam zdania	nie	kobieta	19	18-20 lat	wieś	wieś	położnictwo	I rok studia licencjackie	Rok pierwszy
Połoznictwo do edycji	4	2	5	4	4	2	4	5	3	2	4	4	5	2	3.86	5	5	1	3	3	3	1	nie	0	0	0	0	0				nie mam zdania	tak	kobieta	19	18-20 lat	wieś	wieś	położnictwo	I rok studia licencjackie	Rok pierwszy
Połoznictwo do edycji	5	3	5	5	3	2	4	4	2	3	4	4	3	3	3.86	5	4	5	4	4	3	3	nie	0	0	0	0	0				nie mam zdania	nie	kobieta	19	18-20 lat	miasto poniżej 50 tys. mieszk.	miasto pon. 50 tys. mieszk.	położnictwo	I rok studia licencjackie	Rok pierwszy
Połoznictwo do edycji	5	2	5	5	5	3	3	4	4	2	4	5	4	2	3.79	5	5	4	2	4	2	3	nie	0	0	0	0	0				nie mam zdania	tak	kobieta	19	18-20 lat	miasto poniżej 50 tys. mieszk.	miasto pon. 50 tys. mieszk.	położnictwo	I rok studia licencjackie	Rok pierwszy
Połoznictwo do edycji	3	4	5	5	2	4	2	3	4	2	3	4	3	5	3.07	5	4	3	2	3	1	2	nie	0	0	0	0	0				nie mam zdania	nie	kobieta	19	18-20 lat	miasto 250 - 500 tys. mieszk.	miasto 50 - 500 tys. mieszk.	położnictwo	I rok studia licencjackie	Rok pierwszy
Połoznictwo do edycji	5	2	5	5	4	1	4	3	1	2	3	4	5	3	4.07	3	3	2	2	4	2	3	nie	0	0	0	0	0				nie mam zdania	nie	kobieta	20	18-20 lat	miasto poniżej 50 tys. mieszk.	miasto pon. 50 tys. mieszk.	położnictwo	I rok studia licencjackie	Rok pierwszy
Połoznictwo do edycji	4	1	5	5	5	1	5	5	5	3	5	5	5	3	4.36	5	5	5	4	3	3	3	nie	0	0	0	0	0				tak	nie	kobieta	19	18-20 lat	miasto poniżej 50 tys. mieszk.	miasto pon. 50 tys. mieszk.	położnictwo	I rok studia licencjackie	Rok pierwszy
Połoznictwo do edycji	4	2	5	4	4	2	4	4	4	4	4	5	4	4	4	4	4	4	2	3	2	4	nie	0	0	0	0	0				nie mam zdania	tak	kobieta	19	18-20 lat	miasto poniżej 50 tys. mieszk.	miasto pon. 50 tys. mieszk.	położnictwo	I rok studia licencjackie	Rok pierwszy
Połoznictwo do edycji	4	3	5	5	4	2	3	4	2	3	3	4	4	4	3.86	5	4	4	3	4	2	3	tak	0	1	0	0	0		nie wiem	nie	tak	nie	kobieta	19	18-20 lat	wieś	wieś	położnictwo	I rok studia licencjackie	Rok pierwszy
Połoznictwo do edycji	4	3	5	4	5	3	4	4	5	3	4	3	3	4	3.57	4	5	2	3	3	3	2	nie	0	0	0	0	0				nie mam zdania	nie	kobieta	19	18-20 lat	miasto 100 - 250 tys. mieszk.	miasto 50 - 500 tys. mieszk.	położnictwo	I rok studia licencjackie	Rok pierwszy
Połoznictwo do edycji	5	4	5	4	4	2	4	4	4	4	4	5	4	4	3.93	5	4	2	2	4	1	2	nie	0	0	0	0	0				nie mam zdania	nie	kobieta	19	18-20 lat	wieś	wieś	położnictwo	I rok studia licencjackie	Rok pierwszy
Połoznictwo do edycji	4	2	5	5	5	2	4	5	5	4	4	5	4	5	4.21	5	5	5	4	4	3	4	nie	0	0	0	0	0				tak	nie	kobieta	19	18-20 lat	wieś	wieś	położnictwo	I rok studia licencjackie	Rok pierwszy
Połoznictwo do edycji	4	2	5	4	4	2	4	4	3	3	4	4	4	4	3.93	5	2	1	4	3	2	4	nie	0	0	0	0	0				nie mam zdania	nie	kobieta	19	18-20 lat	wieś	wieś	położnictwo	I rok studia licencjackie	Rok pierwszy
Połoznictwo do edycji	3	2	5	4	4	2	3	4	3	5	4	4	4	4	3.93	5	4	4	3	2	1	3	nie	0	0	0	0	0				nie mam zdania	nie	kobieta	19	18-20 lat	miasto powyżej 500 tys. mieszk.	miasto pow. 500 tys. mieszk.	położnictwo	I rok studia licencjackie	Rok pierwszy
Połoznictwo do edycji	3	3	5	5	5	2	5	4	2	3	4	4	3	5	4.07	3	3	3	3	3	3	3	nie	0	0	0	0	0				nie mam zdania	nie	kobieta	19	18-20 lat	miasto powyżej 500 tys. mieszk.	miasto pow. 500 tys. mieszk.	położnictwo	I rok studia licencjackie	Rok pierwszy
Połoznictwo do edycji	3	4	5	5	4	4	2	5	4	3	2	5	4	5	3.5	5	5	5	3	3	4	2	tak	1	1	0	0	0		1-15 godzin	tak	nie	tak	kobieta	22	21-23 lata	wieś	wieś	położnictwo	I rok studia licencjackie	Rok pierwszy
Połoznictwo do edycji	3	4	3	3	3	3	3	3	4	3	3	3	3	4	2.93	4	4	4	4	4	4	3	nie	0	0	0	0	0				tak	nie	kobieta	19	18-20 lat	miasto powyżej 500 tys. mieszk.	miasto pow. 500 tys. mieszk.	położnictwo	I rok studia licencjackie	Rok pierwszy
Połoznictwo do edycji	4	1	5	4	4	2	4	4	4	2	4	4	2	4	3.71	5	2	2	2	3	2	2	nie	0	0	0	0	0				tak	tak	kobieta	19	18-20 lat	wieś	wieś	położnictwo	I rok studia licencjackie	Rok pierwszy
Połoznictwo do edycji	4	3	5	5	5	3	3	5	3	3	3	5	4	5	4	4	4	3	4	4	3	3	nie	0	0	0	0	0				nie mam zdania	nie	kobieta	19	18-20 lat	wieś	wieś	położnictwo	I rok studia licencjackie	Rok pierwszy
Połoznictwo do edycji	4	3	4	3	2	2	3	4	4	2	3	4	2	3	3.07	4	4	3	3	4	3	3	nie	0	0	0	0	0				nie mam zdania	nie	kobieta	19	18-20 lat	miasto powyżej 500 tys. mieszk.	miasto pow. 500 tys. mieszk.	położnictwo	I rok studia licencjackie	Rok pierwszy
Połoznictwo do edycji	4	2	5	3	5	1	4	4	3	3	3	5	4	4	4	5	4	2	4	4	2	3	tak	0	0	0	0	0	wykłady z anatomii	1-15 godzin	nie	tak	nie	kobieta	19	18-20 lat	miasto powyżej 500 tys. mieszk.	miasto pow. 500 tys. mieszk.	położnictwo	I rok studia licencjackie	Rok pierwszy
Połoznictwo do edycji	3	1	5	4	4	3	3	4	3	4	3	4	4	3	3.71	4	4	3	2	2	2	3	nie	0	0	0	0	0				nie mam zdania	nie	kobieta	20	18-20 lat	wieś	wieś	położnictwo	I rok studia licencjackie	Rok pierwszy
Połoznictwo do edycji	3	3	5	4	4	3	3	5	3	3	3	4	4	3	3.57	4	4	3	3	3	1	3	nie	0	0	0	0	0				nie mam zdania	nie	kobieta	19	18-20 lat	wieś	wieś	położnictwo	I rok studia licencjackie	Rok pierwszy
Połoznictwo do edycji	2	4	5	5	5	3	3	4	2	5	5	4	5	4	4	5	5	5	3	3	3	1	nie	0	0	0	0	0				nie mam zdania	nie	kobieta	19	18-20 lat	wieś	wieś	położnictwo	I rok studia licencjackie	Rok pierwszy
Połoznictwo do edycji	5	3	4	4	4	3	4	5	4	3	4	5	4	5	3.93	5	2	5	4	3	2	3	nie	0	0	0	0	0				nie mam zdania	nie	kobieta	19	18-20 lat	miasto powyżej 500 tys. mieszk.	miasto pow. 500 tys. mieszk.	położnictwo	I rok studia licencjackie	Rok pierwszy
Połoznictwo do edycji	4	2	5	5	5	3	4	5	3	2	5	5	5	5	4.29	5	5	3	2	4	1	1	nie	0	0	0	0	0				nie mam zdania	nie	kobieta	18	18-20 lat	miasto powyżej 500 tys. mieszk.	miasto pow. 500 tys. mieszk.	położnictwo	I rok studia licencjackie	Rok pierwszy
Połoznictwo do edycji	4	4	5	5	4	3	3	4	4	2	3	4	4	2	3.36	5	4	4	2	4	3	2	nie	0	0	0	0	0				nie mam zdania	nie	kobieta	19	18-20 lat	miasto powyżej 500 tys. mieszk.	miasto pow. 500 tys. mieszk.	położnictwo	I rok studia licencjackie	Rok pierwszy
Połoznictwo do edycji	3	2	5	4	4	3	4	4	4	3	4	4	3	4	3.64	5	5	4	4	3	3	3	tak	0	0	0	0	1		nie wiem	nie wiem	tak	nie	kobieta	19	18-20 lat	miasto 50 - 100 tys. mieszk.	miasto 50 - 500 tys. mieszk.	położnictwo	I rok studia licencjackie	Rok pierwszy
Połoznictwo do edycji	2	4	5	2	5	3	2	5	2	3	4	5	5	4	3.64	5	5	2	4	4	1	4	nie	0	0	0	0	0				tak	nie	kobieta	19	18-20 lat	wieś	wieś	położnictwo	I rok studia licencjackie	Rok pierwszy
Połoznictwo do edycji	5	4	5	5	4	5	4	3	4	4	4	4	5	4	3.71	5	5	5	1	2	1	2	nie	0	0	0	0	0				nie	nie	kobieta	18	18-20 lat	miasto poniżej 50 tys. mieszk.	miasto pon. 50 tys. mieszk.	położnictwo	I rok studia licencjackie	Rok pierwszy
Połoznictwo do edycji	5	4	5	5	4	5	4	3	4	4	4	4	5	4	3.71	5	5	5	1	2	1	2	nie	0	0	0	0	0				nie	nie	kobieta	18	18-20 lat	miasto poniżej 50 tys. mieszk.	miasto pon. 50 tys. mieszk.	położnictwo	I rok studia licencjackie	Rok pierwszy
Połoznictwo do edycji	5	2	4	4	2	3	3	4	2	2	4	4	3	3	3.5	4	4	5	4	3	3	3	tak	0	0	1	0	0		1-15 godzin	tak	nie mam zdania	nie	kobieta	19	18-20 lat	miasto poniżej 50 tys. mieszk.	miasto pon. 50 tys. mieszk.	położnictwo	I rok studia licencjackie	Rok pierwszy
Połoznictwo do edycji	5	2	5	5	2	3	3	5	3	3	4	5	5	5	4.07	5	5	5	4	5	4	2	nie	0	0	0	0	0				nie	nie	kobieta	21	21-23 lata	miasto 50 - 100 tys. mieszk.	miasto 50 - 500 tys. mieszk.	położnictwo	III rok studia licencjackie	Rok ostatni
Połoznictwo do edycji	5	1	5	5	5	1	5	5	5	4	4	5	5	5	4.57	5	5	2	5	5	2	3	tak	0	0	0	0	1		powyżej 30 godzin	nie	nie	tak	kobieta	21	21-23 lata	miasto 250 - 500 tys. mieszk.	miasto 50 - 500 tys. mieszk.	położnictwo	III rok studia licencjackie	Rok ostatni
Połoznictwo do edycji	4	2	4	4	4	2	4	4	3	4	4	4	5	4	4	5	5	5	4	4	3	3	nie	0	0	0	0	0				nie	nie	kobieta	21	21-23 lata	miasto 250 - 500 tys. mieszk.	miasto 50 - 500 tys. mieszk.	położnictwo	III rok studia licencjackie	Rok ostatni
Połoznictwo do edycji	5	2	5	4	4	2	4	5	2	3	4	4	4	5	4.21	5	5	4	4	5	4	3	nie	0	0	0	0	0				tak	nie	kobieta	23	21-23 lata	wieś	wieś	położnictwo	III rok studia licencjackie	Rok ostatni
Połoznictwo do edycji	4	1	5	5	5	3	4	5	5	4	5	4	5	4	4.21	5	5	4	5	5	2	1	nie	0	0	0	0	0				nie	nie	kobieta	21	21-23 lata	wieś	wieś	położnictwo	III rok studia licencjackie	Rok ostatni
Połoznictwo do edycji	5	2	5	4	5	2	4	5	4	3	4	5	4	5	4.21	5	5	5	4	5	3	2	tak	0	0	0	0	0	Wykład	16-30 godzin	nie	nie mam zdania	nie	kobieta	21	21-23 lata	wieś	wieś	położnictwo	III rok studia licencjackie	Rok ostatni
Połoznictwo do edycji	4	2	5	5	5	2	4	4	3	3	4	4	5	5	4.21	4	4	5	5	4	3	3	nie	0	0	0	0	0				nie	nie	kobieta	22	21-23 lata	miasto 50 - 100 tys. mieszk.	miasto 50 - 500 tys. mieszk.	położnictwo	III rok studia licencjackie	Rok ostatni
Połoznictwo do edycji	4	3	5	5	5	3	4	5	3	3	5	5	5	5	4.29	5	5	5	4	4	4	3	nie	0	0	0	0	0				nie	nie	kobieta	21	21-23 lata	miasto powyżej 500 tys. mieszk.	miasto pow. 500 tys. mieszk.	położnictwo	III rok studia licencjackie	Rok ostatni
Połoznictwo do edycji	4	3	5	4	5	3	3	4	4	4	3	3	4	4	3.64	5	4	5	3	4	3	2	nie	0	0	0	0	0				nie mam zdania	tak	kobieta	20	18-20 lat	miasto poniżej 50 tys. mieszk.	miasto pon. 50 tys. mieszk.	położnictwo	III rok studia licencjackie	Rok ostatni
Połoznictwo do edycji	3	4	5	4	4	3	3	3	3	3	3	3	3	3	3.21	4	5	3	2	3	1	3	nie	0	0	0	0	0				nie	nie	kobieta	23	21-23 lata	miasto 100 - 250 tys. mieszk.	miasto 50 - 500 tys. mieszk.	położnictwo	III rok studia licencjackie	Rok ostatni
Połoznictwo do edycji	5	2	5	5	5	2	3	5	2	4	5	5	5	4	4.5	5	4	3	5	5	4	2	tak	0	1	0	0	0		1-15 godzin	nie	nie	nie	kobieta	21	21-23 lata	wieś	wieś	położnictwo	III rok studia licencjackie	Rok ostatni
Połoznictwo do edycji	4	3	5	4	4	1	4	5	4	2	3	3	4	3	3.64	5	5	5	1	4	4	4	nie	0	0	0	0	0				nie	nie	kobieta	21	21-23 lata	miasto 250 - 500 tys. mieszk.	miasto 50 - 500 tys. mieszk.	położnictwo	III rok studia licencjackie	Rok ostatni
Połoznictwo do edycji	4	2	5	4	4	2	5	4	4	3	3	4	4	5	3.93	5	4	3	4	5	4	3	nie	0	0	0	0	0				nie mam zdania	nie	kobieta	21	21-23 lata	miasto powyżej 500 tys. mieszk.	miasto pow. 500 tys. mieszk.	położnictwo	III rok studia licencjackie	Rok ostatni
Połoznictwo do edycji	3	4	5	5	5	2	3	5	5	2	3	2	4	5	3.5	5	3	4	5	4	2	1	tak	0	0	0	0	1		1-15 godzin	nie	nie	nie	kobieta	21	21-23 lata	wieś	wieś	położnictwo	III rok studia licencjackie	Rok ostatni
Połoznictwo do edycji	4	2	5	3	4	3	3	5	3	2	4	5	5	4	3.86	5	3	4	3	5	4	3	nie	0	0	0	0	0				nie mam zdania	nie	kobieta	21	21-23 lata	miasto powyżej 500 tys. mieszk.	miasto pow. 500 tys. mieszk.	położnictwo	III rok studia licencjackie	Rok ostatni
Połoznictwo do edycji	5	2	5	5	5	1	5	5	2	5	3	5	5	4	4.64	4	4	3	5	5	4	3	nie	0	0	0	0	0				tak	nie	kobieta	22	21-23 lata	wieś	wieś	położnictwo	III rok studia licencjackie	Rok ostatni
Połoznictwo do edycji	4	2	5	4	4	2	4	4	3	4	4	3	5	4	4	5	4	3	3	5	3	2	nie	0	0	0	0	0				nie	tak	kobieta	23	21-23 lata	miasto powyżej 500 tys. mieszk.	miasto pow. 500 tys. mieszk.	położnictwo	III rok studia licencjackie	Rok ostatni
Połoznictwo do edycji	5	2	5	4	4	3	3	5	2	4	4	4	4	4	4.07	4	4	4	4	4	3	2	tak	0	1	0	0	1		16-30 godzin	nie	nie	tak	kobieta	21	21-23 lata	wieś	wieś	położnictwo	III rok studia licencjackie	Rok ostatni
Połoznictwo do edycji	4	3	4	4	3	3	4	4	3	2	3	4	3	4	3.43	5	3	5	3	3	2	2	nie	0	0	0	0	0				nie	nie	kobieta	21	21-23 lata	miasto poniżej 50 tys. mieszk.	miasto pon. 50 tys. mieszk.	położnictwo	III rok studia licencjackie	Rok ostatni
Połoznictwo do edycji	5	1	5	5	5	1	5	5	5	4	4	5	5	5	4.57	5	5	2	5	5	2	3	tak	0	0	0	0	1		powyżej 30 godzin	nie	nie	tak	kobieta	21	21-23 lata	miasto 250 - 500 tys. mieszk.	miasto 50 - 500 tys. mieszk.	położnictwo	III rok studia licencjackie	Rok ostatni
Połoznictwo do edycji	4	3	5	5	5	5	4	5	4	3	4	5	5	5	4	4	3	3	5	5	2	2	tak	0	1	0	0	0		1-15 godzin	nie	nie mam zdania	nie	kobieta	22	21-23 lata	wieś	wieś	położnictwo	III rok studia licencjackie	Rok ostatni
Połoznictwo do edycji	5	3	5	5	5	2	5	5	2	3	4	5	5	5	4.5	5	5	5	5	5	3	2	nie	0	0	0	0	0				tak	nie	kobieta	22	21-23 lata	miasto poniżej 50 tys. mieszk.	miasto pon. 50 tys. mieszk.	położnictwo	III rok studia licencjackie	Rok ostatni
Połoznictwo do edycji	3	2	5	4	3	3	4	4	3	3	3	5	3	5	3.71	4	3	3	4	4	4	4	nie	0	0	0	0	0				nie	nie	kobieta	25	24 lata i więcej	miasto 250 - 500 tys. mieszk.	miasto 50 - 500 tys. mieszk.	położnictwo	III rok studia licencjackie	Rok ostatni
Połoznictwo do edycji	5	5	5	4	5	5	4	4	5	5	4	5	3	4	3.64	5	5	5	4	4	5	4	nie	0	0	0	0	0				nie	nie	kobieta	22	21-23 lata	miasto poniżej 50 tys. mieszk.	miasto pon. 50 tys. mieszk.	położnictwo	III rok studia licencjackie	Rok ostatni
Połoznictwo do edycji	5	3	5	5	4	2	5	5	1	4	5	4	5	5	4.57	5	5	5	5	5	2	2	tak	0	0	1	0	0		1-15 godzin	tak	nie	nie	kobieta	22	21-23 lata	miasto poniżej 50 tys. mieszk.	miasto pon. 50 tys. mieszk.	położnictwo	III rok studia licencjackie	Rok ostatni
Połoznictwo do edycji	5	1	5	5	5	1	4	5	3	3	3	5	5	4	4.43	5	5	3	5	5	4	2	tak	0	1	0	0	0		16-30 godzin	nie	tak	nie	kobieta	21	21-23 lata	wieś	wieś	położnictwo	III rok studia licencjackie	Rok ostatni
Połoznictwo do edycji	4	3	5	5	4	3	4	4	3	3	4	5	4	4	3.93	5	5	4	4	5	4	3	nie	0	0	0	0	0				nie	nie	kobieta	21	21-23 lata	wieś	wieś	położnictwo	III rok studia licencjackie	Rok ostatni
Połoznictwo do edycji	5	3	5	5	5	3	3	4	3	2	3	3	4	5	3.79	5	4	5	3	3	2	3	nie	0	0	0	0	0				nie	nie	kobieta	21	21-23 lata	miasto poniżej 50 tys. mieszk.	miasto pon. 50 tys. mieszk.	położnictwo	III rok studia licencjackie	Rok ostatni
Połoznictwo do edycji	5	3	5	5	5	2	4	5	4	3	5	4	5	5	4.29	5	5	5	5	5	2	3	nie	0	0	0	0	0				tak	nie	kobieta	21	21-23 lata	miasto 100 - 250 tys. mieszk.	miasto 50 - 500 tys. mieszk.	położnictwo	III rok studia licencjackie	Rok ostatni
Połoznictwo do edycji	5	1	5	5	4	1	5	5	2	5	5	5	5	5	4.86	5	5	5	5	5	1	1	nie	0	0	0	0	0				nie	nie	kobieta	21	21-23 lata	wieś	wieś	położnictwo	III rok studia licencjackie	Rok ostatni
Połoznictwo do edycji	5	2	5	5	4	2	4	5	2	3	4	5	5	5	4.43	5	5	2	3	5	4	3	tak	1	1	1	1	1		nie wiem	tak	nie mam zdania	tak	kobieta	20	18-20 lat	wieś	wieś	położnictwo	III rok studia licencjackie	Rok ostatni
Połoznictwo do edycji	5	3	5	5	5	2	5	5	1	3	5	5	5	5	4.64	5	5	3	3	5	3	3	nie	0	0	0	0	0				nie mam zdania	nie	kobieta	21	21-23 lata	wieś	wieś	położnictwo	III rok studia licencjackie	Rok ostatni
Połoznictwo do edycji	4	4	5	4	4	3	5	4	3	3	4	4	5	5	3.93	5	5	5	5	5	2	1	tak	0	0	0	0	1		1-15 godzin	tak	nie	nie	kobieta	20	18-20 lat	miasto 250 - 500 tys. mieszk.	miasto 50 - 500 tys. mieszk.	położnictwo	III rok studia licencjackie	Rok ostatni
Połoznictwo do edycji	5	2	5	5	5	2	4	5	3	3	4	4	4	4	4.21	5	5	5	4	4	4	4	tak	0	1	0	0	1		powyżej 30 godzin	nie	nie	nie	kobieta	21	21-23 lata	wieś	wieś	położnictwo	III rok studia licencjackie	Rok ostatni
Połoznictwo do edycji	5	2	4	4	4	2	4	4	2	3	4	4	4	5	4.07	4	5	5	2	4	4	3	nie	0	0	0	0	0				nie	nie	kobieta	21	21-23 lata	miasto powyżej 500 tys. mieszk.	miasto pow. 500 tys. mieszk.	położnictwo	III rok studia licencjackie	Rok ostatni
Połoznictwo do edycji	2	2	5	5	4	2	3	3	4	3	4	5	4	4	3.71	4	4	4	3	3	3	2	nie	0	0	0	0	0				nie mam zdania	nie	kobieta	24	24 lata i więcej	wieś	wieś	położnictwo	III rok studia licencjackie	Rok ostatni
Połoznictwo do edycji	5	1	5	5	5	1	5	5	2	5	5	5	5	5	4.93	5	5	5	5	5	5	4	nie	0	0	0	0	0				nie	nie	kobieta	22	21-23 lata	miasto poniżej 50 tys. mieszk.	miasto pon. 50 tys. mieszk.	położnictwo	III rok studia licencjackie	Rok ostatni
Połoznictwo do edycji	3	3	5	4	5	3	4	3	4	3	4	3	4	5	3.64	5	5	4	3	3	3	3	nie	0	0	0	0	0				nie mam zdania	tak	kobieta	22	21-23 lata	miasto 250 - 500 tys. mieszk.	miasto 50 - 500 tys. mieszk.	położnictwo	III rok studia licencjackie	Rok ostatni
Połoznictwo do edycji	4	4	5	5	4	2	4	5	4	3	4	4	3	4	3.79	5	4	5	4	4	3	3	nie	0	0	0	0	0				nie	nie	kobieta	21	21-23 lata	miasto powyżej 500 tys. mieszk.	miasto pow. 500 tys. mieszk.	położnictwo	III rok studia licencjackie	Rok ostatni
Połoznictwo do edycji	5	1	5	5	5	2	4	5	3	4	4	5	5	4	4.5	5	4	4	4	5	3	2	nie	0	0	0	0	0				nie	nie	kobieta	24	24 lata i więcej	miasto 100 - 250 tys. mieszk.	miasto 50 - 500 tys. mieszk.	położnictwo	III rok studia licencjackie	Rok ostatni
Połoznictwo do edycji	5	3	5	5	5	2	4	5	2	5	5	5	4	5	4.57	5	5	4	5	5	2	1	nie	0	0	0	0	0				nie	tak	kobieta	22	21-23 lata	miasto powyżej 500 tys. mieszk.	miasto pow. 500 tys. mieszk.	położnictwo	III rok studia licencjackie	Rok ostatni
Połoznictwo do edycji	4	4	5	5	4	2	4	5	4	3	4	4	3	4	3.79	5	4	5	4	4	3	3	nie	0	0	0	0	0				nie	nie	kobieta	21	21-23 lata	miasto powyżej 500 tys. mieszk.	miasto pow. 500 tys. mieszk.	położnictwo	III rok studia licencjackie	Rok ostatni
Połoznictwo do edycji	4	4	5	5	4	3	4	5	3	4	4	4	4	4	3.93	4	4	4	4	4	4	3	nie	0	0	0	0	0				nie mam zdania	nie	kobieta	21	21-23 lata	miasto powyżej 500 tys. mieszk.	miasto pow. 500 tys. mieszk.	położnictwo	III rok studia licencjackie	Rok ostatni
Połoznictwo do edycji	5	3	5	5	5	1	5	5	3	3	5	5	5	5	4.57	5	5	4	3	5	3	2	tak	0	0	1	0	0		1-15 godzin	nie	nie	nie	kobieta	22	21-23 lata	miasto powyżej 500 tys. mieszk.	miasto pow. 500 tys. mieszk.	położnictwo	III rok studia licencjackie	Rok ostatni
Połoznictwo do edycji	5	3	5	5	5	3	3	4	3	2	3	3	4	5	3.79	5	4	5	3	3	2	3	nie	0	0	0	0	0				nie	nie	kobieta	21	21-23 lata	miasto poniżej 50 tys. mieszk.	miasto pon. 50 tys. mieszk.	położnictwo	III rok studia licencjackie	Rok ostatni
Połoznictwo do edycji	5	2	5	5	5	2	3	5	3	3	4	5	4	4	4.21	5	5	4	4	5	2	2	nie	0	0	0	0	0				nie	nie	kobieta	25	24 lata i więcej	miasto powyżej 500 tys. mieszk.	miasto pow. 500 tys. mieszk.	położnictwo	III rok studia licencjackie	Rok ostatni
Połoznictwo do edycji	4	3	4	5	4	2	4	4	2	4	5	4	3	5	4.07	5	3	4	3	4	4	1	nie	0	0	0	0	0				nie	nie	kobieta	24	24 lata i więcej	miasto powyżej 500 tys. mieszk.	miasto pow. 500 tys. mieszk.	położnictwo	III rok studia licencjackie	Rok ostatni
Połoznictwo do edycji	5	2	5	5	5	1	5	5	2	5	5	5	5	5	4.86	5	5	4	3	5	3	3	nie	0	0	0	0	0				nie	tak	kobieta	22	21-23 lata	miasto powyżej 500 tys. mieszk.	miasto pow. 500 tys. mieszk.	położnictwo	III rok studia licencjackie	Rok ostatni
Połoznictwo do edycji	5	4	5	4	4	2	3	5	3	3	3	5	5	5	4	5	4	4	3	4	3	3	nie	0	0	0	0	0				nie	nie	kobieta	23	21-23 lata	wieś	wieś	położnictwo	III rok studia licencjackie	Rok ostatni
Połoznictwo do edycji	5	2	5	5	3	2	3	4	3	4	3	4	4	5	4	4	4	2	3	4	2	2	nie	0	0	0	0	0				nie	nie	kobieta	23	21-23 lata	miasto powyżej 500 tys. mieszk.	miasto pow. 500 tys. mieszk.	położnictwo	III rok studia licencjackie	Rok ostatni
Połoznictwo do edycji	4	3	5	4	5	3	3	4	3	3	4	4	4	4	3.79	4	4	5	3	4	3	4	tak	0	0	0	0	1		powyżej 30 godzin	tak	tak	nie	kobieta	22	21-23 lata	miasto powyżej 500 tys. mieszk.	miasto pow. 500 tys. mieszk.	położnictwo	III rok studia licencjackie	Rok ostatni
Połoznictwo do edycji	5	3	4	5	5	2	4	4	2	3	4	4	3	4	4	4	5	4	5	4	1	1	nie	0	0	0	0	0				nie	nie	kobieta	23	21-23 lata	miasto powyżej 500 tys. mieszk.	miasto pow. 500 tys. mieszk.	położnictwo	III rok studia licencjackie	Rok ostatni
Połoznictwo do edycji	5	2	5	5	4	2	5	5	3	4	4	4	5	5	4.43	4	5	5	2	5	2	2	nie	0	0	0	0	0				nie	tak	kobieta	22	21-23 lata	miasto 50 - 100 tys. mieszk.	miasto 50 - 500 tys. mieszk.	położnictwo	III rok studia licencjackie	Rok ostatni
Połoznictwo do edycji	4	1	5	5	5	1	4	5	4	4	5	5	5	4	4.5	5	4	5	3	5	4	4	nie	0	0	0	0	0				tak	tak	kobieta	22	21-23 lata	wieś	wieś	położnictwo	III rok studia licencjackie	Rok ostatni
Połoznictwo do edycji	4	1	5	5	5	1	4	5	1	3	4	5	5	5	4.64	5	5	5	2	5	2	2	tak	0	0	0	0	1		powyżej 30 godzin	tak	nie	nie	kobieta	21	21-23 lata	miasto powyżej 500 tys. mieszk.	miasto pow. 500 tys. mieszk.	położnictwo	III rok studia licencjackie	Rok ostatni
Połoznictwo do edycji	5	2	5	5	5	2	3	5	3	4	5	4	4	3	4.21	5	5	2	4	5	2	2	nie	0	0	0	0	0				nie	nie	kobieta	21	21-23 lata	wieś	wieś	położnictwo	III rok studia licencjackie	Rok ostatni
Połoznictwo do edycji	5	1	5	5	5	1	4	5	3	4	5	5	5	3	4.57	5	4	5	4	5	3	2	nie	0	0	0	0	0				nie mam zdania	nie	kobieta	23	21-23 lata	wieś	wieś	położnictwo	III rok studia licencjackie	Rok ostatni
Połoznictwo do edycji	5	5	5	5	5	3	5	5	5	4	4	5	5	5	4.14	5	5	5	4	5	3	2	nie	0	0	0	0	0				nie	tak	kobieta	21	21-23 lata	miasto 50 - 100 tys. mieszk.	miasto 50 - 500 tys. mieszk.	położnictwo	III rok studia licencjackie	Rok ostatni
Pielęgnirstwo do edycji	4	3	5	5	5	2	3	5	3	3	3	4	3	4	3.86	3	5	5	3	4	2	1	nie	0	0	0	0	0				nie	nie	kobieta	20	18-20 lat	miasto poniżej 50 tys. mieszk.	miasto pon. 50 tys. mieszk.	pielęgniarstwo	I rok studia licencjackie	Rok pierwszy
Pielęgnirstwo do edycji	5	4	5	5	5	2	5	5	2	3	5	5	5	5	4.5	5	5	4	3	5	3	1	nie	0	0	0	0	0				nie	nie	kobieta	24	24 lata i więcej	miasto powyżej 500 tys. mieszk.	miasto pow. 500 tys. mieszk.	pielęgniarstwo	I rok studia licencjackie	Rok pierwszy
Pielęgnirstwo do edycji	5	4	5	5	4	2	3	5	3	2	4	4	5	4	3.93	5	5	4	4	5	3	3	tak	0	0	0	0	0	dodatkowe warsztaty	1-15 godzin	tak	nie mam zdania	nie	kobieta	20	18-20 lat	wieś	wieś	pielęgniarstwo	I rok studia licencjackie	Rok pierwszy
Pielęgnirstwo do edycji	4	2	4	4	4	3	4	4	4	4	4	4	3	4	3.71	4	4	5	5	5	3	3	nie	0	0	0	0	0				nie	tak	kobieta	20	18-20 lat	miasto poniżej 50 tys. mieszk.	miasto pon. 50 tys. mieszk.	pielęgniarstwo	I rok studia licencjackie	Rok pierwszy
Pielęgnirstwo do edycji	4	2	5	5	4	2	3	4	3	3	4	5	5	4	4.07	5	4	5	3	5	1	1	nie	0	0	0	0	0				nie	nie	kobieta	22	21-23 lata	miasto powyżej 500 tys. mieszk.	miasto pow. 500 tys. mieszk.	pielęgniarstwo	I rok studia licencjackie	Rok pierwszy
Pielęgnirstwo do edycji	4	3	5	4	4	2	4	4	3	3	4	4	5	4	3.93	5	4	4	3	4	2	2	nie	0	0	0	0	0				tak	nie	kobieta	20	18-20 lat	miasto 50 - 100 tys. mieszk.	miasto 50 - 500 tys. mieszk.	pielęgniarstwo	I rok studia licencjackie	Rok pierwszy
Pielęgnirstwo do edycji	5	1	5	5	4	2	4	5	5	5	4	4	5	4	4.29	5	4	5	5	5	2	1	nie	0	0	0	0	0				nie	nie	kobieta	23	21-23 lata	wieś	wieś	pielęgniarstwo	I rok studia licencjackie	Rok pierwszy
Pielęgnirstwo do edycji	5	3	5	5	5	2	3	5	3	3	4	5	5	5	4.29	5	3	4	3	4	2	1	nie	0	0	0	0	0				nie	nie	kobieta	20	18-20 lat	wieś	wieś	pielęgniarstwo	I rok studia licencjackie	Rok pierwszy
Pielęgnirstwo do edycji	5	3	5	5	4	3	3	5	5	3	4	5	5	4	3.93	5	5	4	5	5	4	2	tak	0	0	0	1	1		powyżej 30 godzin	tak	tak	nie	kobieta	25	24 lata i więcej	wieś	wieś	pielęgniarstwo	III rok studia licencjackie	Rok ostatni
Pielęgnirstwo do edycji	4	3	5	5	5	2	3	4	3	3	4	5	5	5	4.14	5	3	4	4	5	3	3	nie	0	0	0	0	0				nie mam zdania	nie	mężczyzna	22	21-23 lata	miasto 100 - 250 tys. mieszk.	miasto 50 - 500 tys. mieszk.	pielęgniarstwo	III rok studia licencjackie	Rok ostatni
Pielęgnirstwo do edycji	5	2	5	4	3	2	4	5	3	2	1	4	4	2	3.57	5	5	5	1	5	1	1	nie	0	0	0	0	0				nie	nie	kobieta	22	21-23 lata	miasto 50 - 100 tys. mieszk.	miasto 50 - 500 tys. mieszk.	pielęgniarstwo	III rok studia licencjackie	Rok ostatni
Pielęgnirstwo do edycji	5	1	5	5	4	2	4	5	2	3	5	5	5	5	4.57	5	5	5	5	5	4	1	tak	0	1	0	0	0		1-15 godzin	tak	nie	tak	kobieta	24	24 lata i więcej	miasto powyżej 500 tys. mieszk.	miasto pow. 500 tys. mieszk.	pielęgniarstwo	III rok studia licencjackie	Rok ostatni
Pielęgnirstwo do edycji	4	4	4	3	3	4	3	3	4	3	2	4	3	3	2.93	3	4	5	2	3	1	1	nie	0	0	0	0	0				nie	nie	kobieta	21	21-23 lata	miasto poniżej 50 tys. mieszk.	miasto pon. 50 tys. mieszk.	pielęgniarstwo	III rok studia licencjackie	Rok ostatni
Pielęgnirstwo do edycji	5	2	5	4	4	1	4	5	3	3	4	5	5	4	4.29	4	5	2	3	4	3	2	tak	0	1	0	0	1		1-15 godzin	tak	nie	tak	mężczyzna	21	21-23 lata	miasto poniżej 50 tys. mieszk.	miasto pon. 50 tys. mieszk.	pielęgniarstwo	III rok studia licencjackie	Rok ostatni
Pielęgnirstwo do edycji	4	3	4	4	4	3	4	4	3	3	3	4	3	4	3.57	4	4	3	3	4	3	2	nie	0	0	0	0	0				nie mam zdania	tak	kobieta	22	21-23 lata	miasto poniżej 50 tys. mieszk.	miasto pon. 50 tys. mieszk.	pielęgniarstwo	III rok studia licencjackie	Rok ostatni
Pielęgnirstwo do edycji	5	3	5	5	5	2	3	5	4	4	3	4	4	5	4.07	5	4	4	3	4	4	4	nie	0	0	0	0	0				tak	nie	kobieta	22	21-23 lata	miasto powyżej 500 tys. mieszk.	miasto pow. 500 tys. mieszk.	pielęgniarstwo	III rok studia licencjackie	Rok ostatni
Pielęgnirstwo do edycji	5	2	5	5	5	1	5	5	5	3	5	5	5	5	4.5	5	5	2	4	5	4	1	tak	0	1	0	0	1		1-15 godzin	tak	nie	nie	kobieta	22	21-23 lata	miasto 250 - 500 tys. mieszk.	miasto 50 - 500 tys. mieszk.	pielęgniarstwo	III rok studia licencjackie	Rok ostatni
Pielęgnirstwo do edycji	5	2	5	5	4	2	3	5	1	3	4	5	5	4	4.36	5	5	5	4	5	2	3	tak	0	1	0	0	0		1-15 godzin	tak	tak	nie	kobieta	22	21-23 lata	miasto powyżej 500 tys. mieszk.	miasto pow. 500 tys. mieszk.	pielęgniarstwo	III rok studia licencjackie	Rok ostatni
Pielęgnirstwo do edycji	4	2	5	4	3	4	4	3	3	4	3	3	4	4	3.57	3	3	4	4	4	4	4	tak	0	0	0	0	1		1-15 godzin	tak	tak	tak	kobieta	25	24 lata i więcej	miasto powyżej 500 tys. mieszk.	miasto pow. 500 tys. mieszk.	pielęgniarstwo	III rok studia licencjackie	Rok ostatni
Pielęgnirstwo do edycji	5	1	5	5	5	1	5	5	3	5	5	5	5	5	4.86	5	5	5	3	5	4	2	tak	0	0	0	0	1		1-15 godzin	tak	nie	nie	kobieta	23	21-23 lata	wieś	wieś	pielęgniarstwo	III rok studia licencjackie	Rok ostatni
Pielęgnirstwo do edycji	5	3	5	4	3	3	4	5	4	3	4	5	4	3	3.79	4	5	3	3	5	3	2	tak	0	1	0	0	0		1-15 godzin	tak	nie	nie	kobieta	22	21-23 lata	wieś	wieś	pielęgniarstwo	III rok studia licencjackie	Rok ostatni
Pielęgnirstwo do edycji	5	3	5	5	5	2	5	5	5	5	5	5	5	5	4.5	5	5	4	5	5	3	1	tak	0	0	0	0	0	To były jedne z zajęć praktycznych, pielęgniarstwo współpracowało na nich ze studentami fizjoterapii	1-15 godzin	tak	tak	tak	kobieta	22	21-23 lata	miasto powyżej 500 tys. mieszk.	miasto pow. 500 tys. mieszk.	pielęgniarstwo	III rok studia licencjackie	Rok ostatni
Pielęgnirstwo do edycji	5	3	5	5	5	2	4	5	3	4	4	5	5	5	4.43	5	5	4	2	4	2	1	tak	0	0	0	0	1		1-15 godzin	tak	nie	nie	kobieta	22	21-23 lata	miasto powyżej 500 tys. mieszk.	miasto pow. 500 tys. mieszk.	pielęgniarstwo	III rok studia licencjackie	Rok ostatni
Pielęgnirstwo do edycji	5	2	5	5	5	2	3	5	2	3	4	5	5	5	4.43	5	5	3	3	5	3	3	nie	0	0	0	0	0				nie mam zdania	nie	kobieta	21	21-23 lata	miasto powyżej 500 tys. mieszk.	miasto pow. 500 tys. mieszk.	pielęgniarstwo	III rok studia licencjackie	Rok ostatni
Pielęgnirstwo do edycji	5	2	5	5	4	2	3	5	5	3	4	5	5	4	4.07	5	5	4	4	5	5	2	tak	0	0	0	0	0	Warsztaty	nie wiem	tak	tak	tak	kobieta	22	21-23 lata	miasto powyżej 500 tys. mieszk.	miasto pow. 500 tys. mieszk.	pielęgniarstwo	III rok studia licencjackie	Rok ostatni
Pielęgnirstwo do edycji	5	2	5	5	5	1	5	5	2	5	5	5	5	5	4.86	5	5	4	4	5	2	1	tak	0	0	0	0	0		nie wiem	nie	nie	nie	kobieta	22	21-23 lata	miasto 250 - 500 tys. mieszk.	miasto 50 - 500 tys. mieszk.	pielęgniarstwo	III rok studia licencjackie	Rok ostatni
Pielęgnirstwo do edycji	5	4	5	5	4	4	4	5	2	4	5	5	5	5	4.29	4	5	5	4	5	4	2	nie	0	0	0	0	0				nie	nie	kobieta	22	21-23 lata	miasto 250 - 500 tys. mieszk.	miasto 50 - 500 tys. mieszk.	pielęgniarstwo	III rok studia licencjackie	Rok ostatni
Pielęgnirstwo do edycji	5	2	5	5	5	1	4	5	2	5	5	5	5	5	4.79	5	5	5	5	5	3	3	tak	0	1	0	0	1		1-15 godzin	tak	nie	nie	kobieta	23	21-23 lata	miasto powyżej 500 tys. mieszk.	miasto pow. 500 tys. mieszk.	pielęgniarstwo	III rok studia licencjackie	Rok ostatni
Pielęgnirstwo do edycji	5	4	5	5	5	3	4	5	4	5	4	5	5	5	4.29	5	4	3	3	4	1	2	nie	0	0	0	0	0				nie	tak	kobieta	23	21-23 lata	miasto powyżej 500 tys. mieszk.	miasto pow. 500 tys. mieszk.	pielęgniarstwo	III rok studia licencjackie	Rok ostatni
Pielęgnirstwo do edycji	5	4	5	5	5	2	5	5	1	3	5	5	5	5	4.57	5	5	5	5	5	3	2	nie	0	0	0	0	0				nie	nie	kobieta	22	21-23 lata	miasto 50 - 100 tys. mieszk.	miasto 50 - 500 tys. mieszk.	pielęgniarstwo	III rok studia licencjackie	Rok ostatni
Pielęgnirstwo do edycji	4	3	5	5	4	2	4	5	4	3	5	4	5	5	4.14	4	4	4	4	4	4	3	nie	0	0	0	0	0				nie	nie	kobieta	22	21-23 lata	miasto poniżej 50 tys. mieszk.	miasto pon. 50 tys. mieszk.	pielęgniarstwo	III rok studia licencjackie	Rok ostatni
Pielęgnirstwo do edycji	5	4	4	5	5	4	5	4	5	5	5	4	4	5	4	5	5	4	5	5	5	5	nie	0	0	0	0	0				nie	nie	kobieta	19	18-20 lat	wieś	wieś	pielęgniarstwo	III rok studia licencjackie	Rok ostatni
Pielęgnirstwo do edycji	3	3	3	3	3	3	3	3	3	3	3	3	3	3	3	3	3	3	3	3	3	3	nie	0	0	0	0	0				nie mam zdania	nie	kobieta	21	21-23 lata	wieś	wieś	pielęgniarstwo	III rok studia licencjackie	Rok ostatni
Pielęgnirstwo do edycji	5	2	5	5	4	2	3	5	3	3	3	5	4	5	4.14	4	4	5	4	5	2	3	nie	0	0	0	0	0				nie mam zdania	nie	kobieta	21	21-23 lata	miasto powyżej 500 tys. mieszk.	miasto pow. 500 tys. mieszk.	pielęgniarstwo	III rok studia licencjackie	Rok ostatni
Pielęgnirstwo do edycji	5	4	5	5	5	4	2	4	4	2	3	3	4	4	3.43	5	5	5	2	4	2	1	nie	0	0	0	0	0				nie	nie	kobieta	21	21-23 lata	miasto 250 - 500 tys. mieszk.	miasto 50 - 500 tys. mieszk.	pielęgniarstwo	III rok studia licencjackie	Rok ostatni
Pielęgnirstwo do edycji	4	2	4	5	5	2	3	4	3	3	4	4	4	4	3.93	5	4	4	3	4	2	2	nie	0	0	0	0	0				tak	nie	kobieta	21	21-23 lata	wieś	wieś	pielęgniarstwo	III rok studia licencjackie	Rok ostatni
Pielęgnirstwo do edycji	5	4	5	5	5	1	5	5	3	4	4	4	4	4	4.29	5	5	5	5	5	5	5	tak	1	0	0	0	0		powyżej 30 godzin	tak	tak	tak	kobieta	21	21-23 lata	miasto powyżej 500 tys. mieszk.	miasto pow. 500 tys. mieszk.	pielęgniarstwo	III rok studia licencjackie	Rok ostatni
Pielęgnirstwo do edycji	5	1	5	5	5	1	5	5	5	4	4	5	5	5	4.57	5	5	5	3	5	4	3	tak	0	0	0	0	1		powyżej 30 godzin	nie wiem	nie	nie	kobieta	20	18-20 lat	miasto powyżej 500 tys. mieszk.	miasto pow. 500 tys. mieszk.	pielęgniarstwo	III rok studia licencjackie	Rok ostatni
Pielęgnirstwo do edycji	5	1	5	5	5	2	5	5	2	5	5	5	5	5	4.86	5	5	5	2	5	3	1	nie	0	0	0	0	0				nie	nie	kobieta	21	21-23 lata	wieś	wieś	pielęgniarstwo	III rok studia licencjackie	Rok ostatni
Pielęgnirstwo do edycji	4	2	5	5	5	1	4	5	3	2	5	4	5	5	4.36	5	4	4	4	5	4	2	nie	0	0	0	0	0				tak	nie	kobieta	21	21-23 lata	wieś	wieś	pielęgniarstwo	III rok studia licencjackie	Rok ostatni
Pielęgnirstwo do edycji	5	3	5	5	5	1	5	5	2	2	4	5	5	5	4.5	3	5	4	5	5	1	3	nie	0	0	0	0	0				tak	nie	kobieta	25	24 lata i więcej	miasto powyżej 500 tys. mieszk.	miasto pow. 500 tys. mieszk.	pielęgniarstwo	III rok studia licencjackie	Rok ostatni
Pielęgnirstwo do edycji	4	3	4	5	4	4	3	4	4	3	4	4	4	4	3.57	5	5	5	4	4	3	4	nie	0	0	0	0	0				nie	nie	kobieta	21	21-23 lata	wieś	wieś	pielęgniarstwo	III rok studia licencjackie	Rok ostatni
Pielęgnirstwo do edycji	5	3	5	5	5	2	4	5	3	5	5	5	5	5	4.57	5	5	4	5	5	4	2	nie	0	0	0	0	0				tak	tak	kobieta	21	21-23 lata	wieś	wieś	pielęgniarstwo	III rok studia licencjackie	Rok ostatni
Pielęgnirstwo do edycji	4	2	5	5	4	3	4	5	5	2	4	5	5	5	4	4	5	5	3	4	2	1	tak	0	0	1	0	0		1-15 godzin	nie	nie	tak	kobieta	21	21-23 lata	miasto poniżej 50 tys. mieszk.	miasto pon. 50 tys. mieszk.	pielęgniarstwo	III rok studia licencjackie	Rok ostatni
Pielęgnirstwo do edycji	5	3	5	5	5	2	4	5	4	3	5	5	5	5	4.36	5	4	5	4	5	2	2	nie	0	0	0	0	0				nie	nie	kobieta	21	21-23 lata	miasto poniżej 50 tys. mieszk.	miasto pon. 50 tys. mieszk.	pielęgniarstwo	III rok studia licencjackie	Rok ostatni
Pielęgnirstwo do edycji	4	2	5	5	4	5	2	4	5	1	4	5	4	2	3.29	4	1	5	4	5	4	2	nie	0	0	0	0	0				nie	nie	mężczyzna	22	21-23 lata	miasto powyżej 500 tys. mieszk.	miasto pow. 500 tys. mieszk.	pielęgniarstwo	III rok studia licencjackie	Rok ostatni
Pielęgnirstwo do edycji	5	1	5	4	5	1	4	5	1	3	3	5	5	5	4.57	5	4	4	5	5	2	2	nie	0	0	0	0	0				nie mam zdania	nie	kobieta	21	21-23 lata	wieś	wieś	pielęgniarstwo	III rok studia licencjackie	Rok ostatni
Pielęgnirstwo do edycji	5	4	5	5	5	4	2	5	3	4	4	4	5	2	3.79	5	5	5	2	4	2	2	nie	0	0	0	0	0				nie	nie	kobieta	21	21-23 lata	miasto powyżej 500 tys. mieszk.	miasto pow. 500 tys. mieszk.	pielęgniarstwo	III rok studia licencjackie	Rok ostatni
Pielęgnirstwo do edycji	4	3	5	4	5	2	4	4	4	3	4	4	3	4	3.79	5	4	3	4	5	3	2	nie	0	0	0	0	0				tak	nie	kobieta	21	21-23 lata	wieś	wieś	pielęgniarstwo	III rok studia licencjackie	Rok ostatni
Pielęgnirstwo do edycji	5	3	4	5	5	3	3	4	4	3	3	4	3	4	3.64	5	4	3	4	4	4	3	tak	0	0	0	0	1		nie wiem	nie wiem	nie mam zdania	nie	kobieta	21	21-23 lata	miasto 250 - 500 tys. mieszk.	miasto 50 - 500 tys. mieszk.	pielęgniarstwo	III rok studia licencjackie	Rok ostatni
Pielęgnirstwo do edycji	5	3	4	5	5	3	3	4	4	3	3	4	3	4	3.64	5	4	3	4	4	4	3	tak	0	0	0	0	1		nie wiem	nie wiem	nie mam zdania	nie	kobieta	21	21-23 lata	miasto 250 - 500 tys. mieszk.	miasto 50 - 500 tys. mieszk.	pielęgniarstwo	III rok studia licencjackie	Rok ostatni
Pielęgnirstwo do edycji	4	4	5	5	5	3	3	5	2	3	4	3	4	5	3.93	5	4	2	4	4	4	4	nie	0	0	0	0	0				tak	nie	kobieta	25	24 lata i więcej	miasto powyżej 500 tys. mieszk.	miasto pow. 500 tys. mieszk.	pielęgniarstwo	III rok studia licencjackie	Rok ostatni
Pielęgnirstwo do edycji	5	1	5	5	5	2	4	5	1	4	4	5	5	4	4.64	5	5	3	4	5	4	3	nie	0	0	0	0	0				tak	nie	kobieta	21	21-23 lata	miasto 100 - 250 tys. mieszk.	miasto 50 - 500 tys. mieszk.	pielęgniarstwo	III rok studia licencjackie	Rok ostatni
Pielęgnirstwo do edycji	5	2	5	5	4	3	4	4	4	3	3	5	5	2	3.86	5	5	5	1	5	2	1	nie	0	0	0	0	0				nie	tak	kobieta	22	21-23 lata	miasto powyżej 500 tys. mieszk.	miasto pow. 500 tys. mieszk.	pielęgniarstwo	III rok studia licencjackie	Rok ostatni
Pielęgnirstwo do edycji	5	2	5	5	5	1	4	5	2	5	5	5	5	5	4.79	5	5	4	5	5	3	2	nie	0	0	0	0	0				nie	tak	kobieta	21	21-23 lata	miasto poniżej 50 tys. mieszk.	miasto pon. 50 tys. mieszk.	pielęgniarstwo	III rok studia licencjackie	Rok ostatni
Pielęgnirstwo do edycji	5	3	5	4	5	2	2	4	1	4	5	4	5	4	4.21	5	4	5	3	4	2	2	nie	0	0	0	0	0				nie	nie	kobieta	21	21-23 lata	miasto poniżej 50 tys. mieszk.	miasto pon. 50 tys. mieszk.	pielęgniarstwo	III rok studia licencjackie	Rok ostatni
Pielęgnirstwo do edycji	4	2	4	4	5	1	3	4	2	3	3	3	4	3	3.79	2	2	4	2	3	1	1	nie	0	0	0	0	0				nie mam zdania	nie	kobieta	21	21-23 lata	wieś	wieś	pielęgniarstwo	III rok studia licencjackie	Rok ostatni
Pielęgnirstwo do edycji	5	2	5	4	5	2	5	5	3	3	4	4	5	4	4.29	5	1	5	4	4	1	1	nie	0	0	0	0	0				nie	nie	kobieta	21	21-23 lata	miasto 50 - 100 tys. mieszk.	miasto 50 - 500 tys. mieszk.	pielęgniarstwo	III rok studia licencjackie	Rok ostatni
Pielęgnirstwo do edycji	4	2	5	5	4	2	4	4	4	4	4	4	4	4	4	5	5	5	3	4	2	2	nie	0	0	0	0	0				tak	nie	kobieta	21	21-23 lata	miasto 250 - 500 tys. mieszk.	miasto 50 - 500 tys. mieszk.	pielęgniarstwo	III rok studia licencjackie	Rok ostatni
Pielęgnirstwo do edycji	3	4	5	5	5	2	5	5	3	3	3	4	5	5	4.07	5	3	4	4	5	1	1	nie	0	0	0	0	0				nie	nie	kobieta	21	21-23 lata	wieś	wieś	pielęgniarstwo	III rok studia licencjackie	Rok ostatni
Pielęgnirstwo do edycji	3	3	5	4	5	4	4	3	3	3	3	4	4	4	3.57	5	5	5	2	3	3	3	tak	0	1	1	0	1		16-30 godzin	nie	nie	nie	kobieta	21	21-23 lata	miasto poniżej 50 tys. mieszk.	miasto pon. 50 tys. mieszk.	pielęgniarstwo	III rok studia licencjackie	Rok ostatni
Pielęgnirstwo do edycji	4	2	5	4	4	2	3	4	3	3	4	4	5	3	3.86	4	3	4	4	4	4	2	nie	0	0	0	0	0				nie mam zdania	nie	kobieta	20	18-20 lat	miasto powyżej 500 tys. mieszk.	miasto pow. 500 tys. mieszk.	pielęgniarstwo	III rok studia licencjackie	Rok ostatni
Pielęgnirstwo do edycji	4	1	5	5	4	1	3	4	2	3	4	4	4	3	4.07	4	4	5	3	4	2	2	nie	0	0	0	0	0				nie	nie	kobieta	23	21-23 lata	miasto powyżej 500 tys. mieszk.	miasto pow. 500 tys. mieszk.	pielęgniarstwo	III rok studia licencjackie	Rok ostatni
Pielęgnirstwo do edycji	4	2	5	5	4	1	3	4	3	2	5	5	2	5	4	5	4	5	3	5	2	1	nie	0	0	0	0	0				nie	nie	kobieta	22	21-23 lata	miasto poniżej 50 tys. mieszk.	miasto pon. 50 tys. mieszk.	pielęgniarstwo	III rok studia licencjackie	Rok ostatni
Pielęgnirstwo do edycji	5	4	5	5	5	3	4	5	2	3	5	5	4	4	4.21	5	3	4	5	5	4	2	nie	0	0	0	0	0				nie mam zdania	nie	mężczyzna	21	21-23 lata	miasto poniżej 50 tys. mieszk.	miasto pon. 50 tys. mieszk.	pielęgniarstwo	III rok studia licencjackie	Rok ostatni
Pielęgnirstwo do edycji	5	2	5	4	3	2	3	4	4	3	4	4	5	3	3.79	5	5	4	3	3	4	3	tak	0	0	0	0	1		nie wiem	nie	nie mam zdania	nie	kobieta	21	21-23 lata	miasto poniżej 50 tys. mieszk.	miasto pon. 50 tys. mieszk.	pielęgniarstwo	III rok studia licencjackie	Rok ostatni
Pielęgnirstwo do edycji	4	3	5	5	4	2	3	4	2	3	3	4	4	4	3.86	4	3	3	3	4	3	3	nie	0	0	0	0	0				nie mam zdania	nie	kobieta	21	21-23 lata	wieś	wieś	pielęgniarstwo	III rok studia licencjackie	Rok ostatni
Pielęgnirstwo do edycji	5	2	5	5	4	2	3	5	2	3	4	5	5	5	4.36	5	3	5	4	5	3	3	nie	0	0	0	0	0				nie mam zdania	nie	kobieta	21	21-23 lata	miasto poniżej 50 tys. mieszk.	miasto pon. 50 tys. mieszk.	pielęgniarstwo	III rok studia licencjackie	Rok ostatni
Pielęgnirstwo do edycji	5	1	5	4	5	1	2	5	2	3	3	4	3	4	4.07	5	4	4	4	4	4	2	tak	0	1	0	0	1		16-30 godzin	tak	nie	nie	inna	23	21-23 lata	miasto powyżej 500 tys. mieszk.	miasto pow. 500 tys. mieszk.	pielęgniarstwo	III rok studia licencjackie	Rok ostatni
Pielęgnirstwo do edycji	5	2	5	5	4	2	4	4	3	3	4	5	5	4	4.21	5	4	4	2	4	4	3	nie	0	0	0	0	0				nie	nie	kobieta	21	21-23 lata	miasto powyżej 500 tys. mieszk.	miasto pow. 500 tys. mieszk.	pielęgniarstwo	III rok studia licencjackie	Rok ostatni
Pielęgnirstwo do edycji	5	3	5	5	4	3	4	4	3	3	3	4	4	4	3.86	5	5	4	3	4	3	2	nie	0	0	0	0	0				nie mam zdania	nie	kobieta	21	21-23 lata	wieś	wieś	pielęgniarstwo	III rok studia licencjackie	Rok ostatni
Pielęgnirstwo do edycji	2	4	4	3	4	4	2	4	3	1	1	1	2	3	2.43	4	1	5	4	3	2	4	nie	0	0	0	0	0				nie	nie	mężczyzna	22	21-23 lata	miasto powyżej 500 tys. mieszk.	miasto pow. 500 tys. mieszk.	pielęgniarstwo	III rok studia licencjackie	Rok ostatni
Pielęgnirstwo do edycji	5	1	5	5	5	1	4	5	3	5	5	5	5	5	4.79	5	2	3	5	5	1	3	nie	0	0	0	0	0				nie mam zdania	nie	kobieta	21	21-23 lata	miasto poniżej 50 tys. mieszk.	miasto pon. 50 tys. mieszk.	pielęgniarstwo	III rok studia licencjackie	Rok ostatni
Pielęgnirstwo do edycji	4	3	5	4	4	3	3	4	3	4	4	4	4	3	3.71	5	4	2	4	4	4	3	nie	0	0	0	0	0				tak	nie	kobieta	22	21-23 lata	wieś	wieś	pielęgniarstwo	III rok studia licencjackie	Rok ostatni
Pielęgnirstwo do edycji	5	3	5	5	5	3	4	5	4	5	5	5	5	5	4.43	5	4	4	3	5	2	2	nie	0	0	0	0	0				nie	nie	kobieta	21	21-23 lata	wieś	wieś	pielęgniarstwo	III rok studia licencjackie	Rok ostatni
Pielęgnirstwo do edycji	5	2	5	5	5	2	4	5	3	4	4	4	4	4	4.29	5	5	5	4	5	3	3	nie	0	0	0	0	0				tak	nie	kobieta	21	21-23 lata	miasto poniżej 50 tys. mieszk.	miasto pon. 50 tys. mieszk.	pielęgniarstwo	III rok studia licencjackie	Rok ostatni
Pielęgnirstwo do edycji	4	3	5	5	4	2	5	5	3	3	4	4	4	2	3.93	5	5	5	5	5	4	3	tak	0	0	0	0	1		nie wiem	nie	nie	nie	kobieta	29	24 lata i więcej	miasto powyżej 500 tys. mieszk.	miasto pow. 500 tys. mieszk.	pielęgniarstwo	III rok studia licencjackie	Rok ostatni
Pielęgnirstwo do edycji	5	2	4	5	4	2	3	4	3	3	4	5	4	4	4	5	3	3	4	4	4	2	nie	0	0	0	0	0				tak	nie	kobieta	20	18-20 lat	miasto powyżej 500 tys. mieszk.	miasto pow. 500 tys. mieszk.	pielęgniarstwo	III rok studia licencjackie	Rok ostatni
Pielęgnirstwo do edycji	4	3	5	4	4	3	3	4	3	3	3	3	4	4	3.57	4	4	4	4	4	4	3	nie	0	0	0	0	0				nie mam zdania	nie	kobieta	21	21-23 lata	miasto poniżej 50 tys. mieszk.	miasto pon. 50 tys. mieszk.	pielęgniarstwo	III rok studia licencjackie	Rok ostatni
Pielęgnirstwo do edycji	5	3	5	5	4	3	3	4	3	3	4	4	4	4	3.86	5	5	5	5	5	2	2	nie	0	0	0	0	0				nie mam zdania	nie	kobieta	22	21-23 lata	wieś	wieś	pielęgniarstwo	III rok studia licencjackie	Rok ostatni
Pielęgnirstwo do edycji	4	3	4	4	4	4	4	4	4	4	4	4	4	4	3.64	4	4	4	4	4	4	4	nie	0	0	0	0	0				nie mam zdania	nie	kobieta	21	21-23 lata	miasto poniżej 50 tys. mieszk.	miasto pon. 50 tys. mieszk.	pielęgniarstwo	III rok studia licencjackie	Rok ostatni
Pielęgnirstwo do edycji	5	2	5	5	5	1	5	5	2	3	4	5	5	5	4.64	5	5	4	2	5	4	2	nie	0	0	0	0	0				nie mam zdania	nie	kobieta	21	21-23 lata	miasto 100 - 250 tys. mieszk.	miasto 50 - 500 tys. mieszk.	pielęgniarstwo	III rok studia licencjackie	Rok ostatni
Pielęgnirstwo do edycji	5	3	5	5	4	2	4	5	3	4	4	5	4	4	4.21	5	5	5	4	5	4	3	tak	1	0	0	1	1		powyżej 30 godzin	nie wiem	nie mam zdania	nie	kobieta	21	21-23 lata	miasto powyżej 500 tys. mieszk.	miasto pow. 500 tys. mieszk.	pielęgniarstwo	III rok studia licencjackie	Rok ostatni
Pielęgnirstwo do edycji	3	3	4	5	5	2	3	5	2	4	4	5	4	5	4.14	5	5	5	4	5	3	3	nie	0	0	0	0	0				nie mam zdania	nie	kobieta	21	21-23 lata	miasto powyżej 500 tys. mieszk.	miasto pow. 500 tys. mieszk.	pielęgniarstwo	III rok studia licencjackie	Rok ostatni
Pielęgnirstwo do edycji	5	4	5	5	4	2	4	5	3	3	5	4	5	5	4.21	5	4	5	4	4	2	1	nie	0	0	0	0	0				nie mam zdania	nie	kobieta	23	21-23 lata	wieś	wieś	pielęgniarstwo	III rok studia licencjackie	Rok ostatni
Pielęgnirstwo do edycji	4	2	5	5	4	1	4	5	4	4	4	5	4	4	4.21	5	5	5	4	4	3	2	nie	0	0	0	0	0				nie mam zdania	nie	kobieta	21	21-23 lata	wieś	wieś	pielęgniarstwo	III rok studia licencjackie	Rok ostatni
Pielęgnirstwo do edycji	5	2	5	5	5	2	5	5	3	2	5	5	4	4	4.36	5	2	5	4	5	5	4	nie	0	0	0	0	0				tak	nie	kobieta	21	21-23 lata	miasto poniżej 50 tys. mieszk.	miasto pon. 50 tys. mieszk.	pielęgniarstwo	III rok studia licencjackie	Rok ostatni
Pielęgnirstwo do edycji	5	3	5	5	4	2	4	5	4	3	3	4	4	5	4	5	5	5	4	4	4	2	nie	0	0	0	0	0				nie	nie	kobieta	20	18-20 lat	miasto poniżej 50 tys. mieszk.	miasto pon. 50 tys. mieszk.	pielęgniarstwo	III rok studia licencjackie	Rok ostatni
Pielęgnirstwo do edycji	5	1	5	5	5	1	5	5	1	5	5	5	5	5	5	5	5	4	4	4	1	1	nie	0	0	0	0	0				nie	nie	mężczyzna	22	21-23 lata	miasto poniżej 50 tys. mieszk.	miasto pon. 50 tys. mieszk.	pielęgniarstwo	III rok studia licencjackie	Rok ostatni
Pielęgnirstwo do edycji	4	3	5	4	3	3	3	4	3	2	4	5	3	3	3.5	5	5	5	3	4	2	2	nie	0	0	0	0	0				nie	nie	kobieta	21	21-23 lata	miasto poniżej 50 tys. mieszk.	miasto pon. 50 tys. mieszk.	pielęgniarstwo	III rok studia licencjackie	Rok ostatni
Pielęgnirstwo do edycji	5	3	5	5	5	3	3	5	3	3	4	5	5	4	4.14	4	4	3	3	4	3	1	nie	0	0	0	0	0				nie	tak	mężczyzna	23	21-23 lata	miasto powyżej 500 tys. mieszk.	miasto pow. 500 tys. mieszk.	pielęgniarstwo	III rok studia licencjackie	Rok ostatni
Pielęgnirstwo do edycji	5	2	5	5	5	3	4	5	3	2	4	4	4	5	4.14	5	5	5	2	4	1	1	nie	0	0	0	0	0				nie	nie	kobieta	21	21-23 lata	miasto poniżej 50 tys. mieszk.	miasto pon. 50 tys. mieszk.	pielęgniarstwo	III rok studia licencjackie	Rok ostatni
Pielęgnirstwo do edycji	4	4	5	4	5	3	4	4	4	3	4	3	3	4	3.57	5	2	5	4	4	4	2	tak	1	0	0	0	1		powyżej 30 godzin	tak	tak	nie	kobieta	21	21-23 lata	miasto poniżej 50 tys. mieszk.	miasto pon. 50 tys. mieszk.	pielęgniarstwo	III rok studia licencjackie	Rok ostatni
Pielęgnirstwo do edycji	5	2	5	5	5	1	5	5	2	5	5	5	5	5	4.86	5	4	5	4	5	4	2	tak	0	0	0	0	1		1-15 godzin	nie	tak	nie	kobieta	21	21-23 lata	wieś	wieś	pielęgniarstwo	III rok studia licencjackie	Rok ostatni
Pielęgnirstwo do edycji	5	2	5	5	5	1	3	5	2	3	4	5	5	5	4.5	4	4	5	4	5	4	2	tak	0	0	1	0	0		1-15 godzin	nie wiem	nie	nie	kobieta	20	18-20 lat	miasto poniżej 50 tys. mieszk.	miasto pon. 50 tys. mieszk.	pielęgniarstwo	III rok studia licencjackie	Rok ostatni
Pielęgnirstwo do edycji	5	2	5	5	3	2	4	5	3	3	4	4	5	4	4.14	5	4	4	3	4	4	4	nie	0	0	0	0	0				nie mam zdania	nie	kobieta	21	21-23 lata	miasto powyżej 500 tys. mieszk.	miasto pow. 500 tys. mieszk.	pielęgniarstwo	III rok studia licencjackie	Rok ostatni
Pielęgnirstwo do edycji	2	2	5	4	4	2	3	4	2	2	4	5	2	5	3.71	2	4	5	5	5	2	2	nie	0	0	0	0	0				nie	nie	kobieta	26	24 lata i więcej	miasto powyżej 500 tys. mieszk.	miasto pow. 500 tys. mieszk.	pielęgniarstwo	III rok studia licencjackie	Rok ostatni
Pielęgnirstwo do edycji	4	3	4	5	4	3	3	4	4	3	3	5	5	4	3.71	5	4	4	4	4	5	3	nie	0	0	0	0	0				nie	nie	kobieta	21	21-23 lata	miasto powyżej 500 tys. mieszk.	miasto pow. 500 tys. mieszk.	pielęgniarstwo	III rok studia licencjackie	Rok ostatni
Pielęgnirstwo do edycji	5	2	5	5	4	3	3	5	3	3	4	4	5	4	4.07	5	4	5	5	5	1	1	nie	0	0	0	0	0				nie	nie	kobieta	21	21-23 lata	miasto 50 - 100 tys. mieszk.	miasto 50 - 500 tys. mieszk.	pielęgniarstwo	III rok studia licencjackie	Rok ostatni
Pielęgnirstwo do edycji	5	2	5	5	5	1	5	5	1	1	4	5	4	5	4.5	5	5	5	3	4	3	1	nie	0	0	0	0	0				nie	nie	kobieta	23	21-23 lata	miasto powyżej 500 tys. mieszk.	miasto pow. 500 tys. mieszk.	pielęgniarstwo	III rok studia licencjackie	Rok ostatni
Pielęgnirstwo do edycji	5	2	5	5	5	2	4	5	3	3	5	5	5	5	4.5	5	5	4	5	5	1	1	nie	0	0	0	0	0				tak	tak	kobieta	21	21-23 lata	miasto powyżej 500 tys. mieszk.	miasto pow. 500 tys. mieszk.	pielęgniarstwo	III rok studia licencjackie	Rok ostatni
Pielęgnirstwo do edycji	2	3	5	3	5	3	3	4	4	3	3	4	4	4	3.43	4	3	4	4	4	4	3	nie	0	0	0	0	0				tak	nie	mężczyzna	21	21-23 lata	miasto 100 - 250 tys. mieszk.	miasto 50 - 500 tys. mieszk.	pielęgniarstwo	III rok studia licencjackie	Rok ostatni
Pielęgnirstwo do edycji	5	3	4	4	3	2	4	4	3	3	4	4	5	5	3.93	5	5	4	4	4	2	3	tak	0	0	1	0	0		1-15 godzin	tak	tak	nie	kobieta	21	21-23 lata	miasto 50 - 100 tys. mieszk.	miasto 50 - 500 tys. mieszk.	pielęgniarstwo	III rok studia licencjackie	Rok ostatni
Pielęgnirstwo do edycji	5	1	4	4	4	1	4	4	3	3	4	4	4	4	4.07	5	5	4	4	4	4	4	nie	0	0	0	0	0				nie	nie	kobieta	21	21-23 lata	miasto powyżej 500 tys. mieszk.	miasto pow. 500 tys. mieszk.	pielęgniarstwo	III rok studia licencjackie	Rok ostatni
Pielęgnirstwo do edycji	5	3	5	5	5	2	5	5	4	5	5	5	5	5	4.57	5	5	5	4	5	4	3	tak	0	0	1	0	0		nie wiem	nie wiem	nie mam zdania	tak	kobieta	21	21-23 lata	miasto poniżej 50 tys. mieszk.	miasto pon. 50 tys. mieszk.	pielęgniarstwo	III rok studia licencjackie	Rok ostatni
Pielęgnirstwo do edycji	5	2	5	5	5	2	2	5	4	3	4	4	5	2	3.93	4	4	4	4	4	2	1	nie	0	0	0	0	0				nie	nie	kobieta	24	24 lata i więcej	wieś	wieś	pielęgniarstwo	III rok studia licencjackie	Rok ostatni
Pielęgnirstwo do edycji	3	2	5	5	4	2	4	4	3	3	3	4	4	5	3.93	5	3	5	4	4	4	1	nie	0	0	0	0	0				tak	nie	kobieta	21	21-23 lata	miasto 100 - 250 tys. mieszk.	miasto 50 - 500 tys. mieszk.	pielęgniarstwo	III rok studia licencjackie	Rok ostatni
Pielęgnirstwo do edycji	5	2	5	5	5	3	4	5	2	3	5	5	5	5	4.5	5	5	4	2	4	4	3	nie	0	0	0	0	0				nie	nie	kobieta	21	21-23 lata	wieś	wieś	pielęgniarstwo	III rok studia licencjackie	Rok ostatni
Pielęgnirstwo do edycji	5	2	5	5	5	3	4	4	4	3	5	5	4	4	4.14	5	5	4	5	5	4	3	tak	0	0	1	0	1		nie wiem	nie	nie	nie	kobieta	21	21-23 lata	miasto powyżej 500 tys. mieszk.	miasto pow. 500 tys. mieszk.	pielęgniarstwo	III rok studia licencjackie	Rok ostatni
Pielęgnirstwo do edycji	5	4	5	5	4	3	4	4	3	3	3	5	4	4	3.86	5	4	1	4	4	4	3	nie	0	0	0	0	0				nie	nie	kobieta	21	21-23 lata	wieś	wieś	pielęgniarstwo	III rok studia licencjackie	Rok ostatni
Pielęgnirstwo do edycji	2	3	5	5	4	3	3	5	4	3	3	5	4	4	3.64	5	5	5	3	4	2	1	nie	0	0	0	0	0				nie	nie	kobieta	21	21-23 lata	miasto powyżej 500 tys. mieszk.	miasto pow. 500 tys. mieszk.	pielęgniarstwo	III rok studia licencjackie	Rok ostatni
Pielęgnirstwo do edycji	3	3	3	3	3	3	3	3	3	3	3	3	3	3	3	3	3	3	3	3	3	3	nie	0	0	0	0	0				nie mam zdania	nie	inna	30	24 lata i więcej	wieś	wieś	pielęgniarstwo	III rok studia licencjackie	Rok ostatni
Pielęgnirstwo do edycji	5	2	5	5	5	4	4	5	4	3	5	5	5	5	4.29	5	5	4	4	5	2	3	nie	0	0	0	0	0				nie	nie	kobieta	21	21-23 lata	miasto powyżej 500 tys. mieszk.	miasto pow. 500 tys. mieszk.	pielęgniarstwo	III rok studia licencjackie	Rok ostatni
Pielęgnirstwo do edycji	5	2	5	5	5	2	4	5	3	2	5	5	5	5	4.43	5	2	2	5	5	5	4	nie	0	0	0	0	0				tak	nie	kobieta	21	21-23 lata	miasto poniżej 50 tys. mieszk.	miasto pon. 50 tys. mieszk.	pielęgniarstwo	III rok studia licencjackie	Rok ostatni
Pielęgnirstwo do edycji	4	3	5	4	5	2	3	5	5	3	4	5	5	5	4	5	5	4	4	5	4	3	nie	0	0	0	0	0				nie mam zdania	nie	kobieta	21	21-23 lata	miasto poniżej 50 tys. mieszk.	miasto pon. 50 tys. mieszk.	pielęgniarstwo	III rok studia licencjackie	Rok ostatni
Pielęgnirstwo do edycji	3	2	5	5	5	4	3	5	5	3	5	5	5	5	4	5	5	5	3	4	4	1	tak	0	0	0	0	1		1-15 godzin	tak	nie mam zdania	tak	kobieta	21	21-23 lata	miasto powyżej 500 tys. mieszk.	miasto pow. 500 tys. mieszk.	pielęgniarstwo	III rok studia licencjackie	Rok ostatni
Pielęgnirstwo do edycji	5	3	5	5	4	2	4	5	3	2	5	5	5	3	4.14	5	4	3	3	5	3	2	nie	0	0	0	0	0				nie mam zdania	nie	kobieta	22	21-23 lata	miasto poniżej 50 tys. mieszk.	miasto pon. 50 tys. mieszk.	pielęgniarstwo	III rok studia licencjackie	Rok ostatni
Pielęgnirstwo do edycji	5	3	5	5	4	3	2	3	2	3	4	4	4	4	3.79	4	4	5	4	4	2	2	nie	0	0	0	0	0				nie	tak	kobieta	22	21-23 lata	miasto poniżej 50 tys. mieszk.	miasto pon. 50 tys. mieszk.	pielęgniarstwo	III rok studia licencjackie	Rok ostatni
Pielęgnirstwo do edycji	4	4	5	5	5	1	3	5	3	3	3	4	4	3	3.86	5	4	4	3	5	4	3	nie	0	0	0	0	0				nie	nie	kobieta	24	24 lata i więcej	wieś	wieś	pielęgniarstwo	III rok studia licencjackie	Rok ostatni
Pielęgnirstwo do edycji	3	2	5	5	3	2	5	5	2	3	4	5	4	4	4.14	5	4	4	4	4	4	3	nie	0	0	0	0	0				nie	nie	kobieta	21	21-23 lata	miasto poniżej 50 tys. mieszk.	miasto pon. 50 tys. mieszk.	pielęgniarstwo	III rok studia licencjackie	Rok ostatni
Pielęgnirstwo do edycji	3	2	5	5	5	4	3	5	5	3	5	5	5	5	4	5	5	5	3	4	4	1	tak	0	0	0	0	1	Dodatkowe zajęcia w szpitalu poza zajęciami	1-15 godzin	tak	nie mam zdania	tak	kobieta	21	21-23 lata	miasto powyżej 500 tys. mieszk.	miasto pow. 500 tys. mieszk.	pielęgniarstwo	III rok studia licencjackie	Rok ostatni
Pielęgnirstwo do edycji	3	2	5	5	5	4	3	5	5	3	5	5	5	5	4	5	5	5	3	4	4	1	tak	0	0	0	0	1	Dodatkowe zajęcia w szpitalu poza zajęciami	1-15 godzin	tak	nie mam zdania	tak	kobieta	21	21-23 lata	miasto powyżej 500 tys. mieszk.	miasto pow. 500 tys. mieszk.	pielęgniarstwo	III rok studia licencjackie	Rok ostatni
Pielęgnirstwo do edycji	5	4	5	5	5	1	5	5	3	4	4	4	4	4	4.29	5	5	5	5	5	5	5	tak	1	0	0	0	0		powyżej 30 godzin	tak	tak	tak	kobieta	21	21-23 lata	miasto powyżej 500 tys. mieszk.	miasto pow. 500 tys. mieszk.	pielęgniarstwo	III rok studia licencjackie	Rok ostatni
Pielęgnirstwo do edycji	5	3	5	5	5	2	5	5	2	3	5	4	5	5	4.5	5	5	4	2	5	1	1	nie	0	0	0	0	0				nie	nie	kobieta	22	21-23 lata	miasto powyżej 500 tys. mieszk.	miasto pow. 500 tys. mieszk.	pielęgniarstwo	III rok studia licencjackie	Rok ostatni
Pielęgnirstwo do edycji	5	2	5	5	5	2	4	5	1	5	5	5	5	5	4.79	5	2	4	2	4	1	1	nie	0	0	0	0	0				nie mam zdania	nie	kobieta	22	21-23 lata	wieś	wieś	pielęgniarstwo	III rok studia licencjackie	Rok ostatni
Pielęgnirstwo do edycji	5	3	5	5	5	2	4	5	4	5	5	5	5	5	4.5	5	5	4	5	5	1	2	nie	0	0	0	0	0				nie mam zdania	nie	kobieta	29	24 lata i więcej	miasto powyżej 500 tys. mieszk.	miasto pow. 500 tys. mieszk.	pielęgniarstwo	III rok studia licencjackie	Rok ostatni
Pielęgnirstwo do edycji	4	1	5	5	5	2	4	5	1	4	5	5	5	5	4.71	5	5	3	2	4	3	1	nie	0	0	0	0	0				tak	nie	kobieta	19	18-20 lat	miasto 50 - 100 tys. mieszk.	miasto 50 - 500 tys. mieszk.	pielęgniarstwo	I rok studia licencjackie	Rok pierwszy
Pielęgnirstwo do edycji	5	3	5	5	5	2	5	5	2	4	4	5	5	5	4.57	5	5	5	4	5	5	2	nie	0	0	0	0	0				nie mam zdania	tak	kobieta	19	18-20 lat	wieś	wieś	pielęgniarstwo	I rok studia licencjackie	Rok pierwszy
Pielęgnirstwo do edycji	3	4	5	5	5	3	4	5	3	3	4	4	4	4	3.86	5	4	4	3	4	2	3	nie	0	0	0	0	0				tak	nie	kobieta	19	18-20 lat	miasto poniżej 50 tys. mieszk.	miasto pon. 50 tys. mieszk.	pielęgniarstwo	I rok studia licencjackie	Rok pierwszy
Pielęgnirstwo do edycji	3	1	5	4	5	2	4	3	4	4	4	4	4	4	3.93	4	5	4	3	3	3	2	tak	1	0	0	0	0		1-15 godzin	tak	tak	nie	kobieta	19	18-20 lat	miasto poniżej 50 tys. mieszk.	miasto pon. 50 tys. mieszk.	pielęgniarstwo	I rok studia licencjackie	Rok pierwszy
Pielęgnirstwo do edycji	4	2	5	4	5	2	3	4	5	3	4	4	3	5	3.79	5	4	4	3	4	3	5	nie	0	0	0	0	0				nie mam zdania	nie	kobieta	19	18-20 lat	wieś	wieś	pielęgniarstwo	I rok studia licencjackie	Rok pierwszy
Pielęgnirstwo do edycji	5	2	5	5	5	2	4	5	3	4	4	5	5	3	4.36	5	4	4	4	5	3	3	nie	0	0	0	0	0				nie mam zdania	nie	mężczyzna	19	18-20 lat	miasto powyżej 500 tys. mieszk.	miasto pow. 500 tys. mieszk.	pielęgniarstwo	I rok studia licencjackie	Rok pierwszy
Pielęgnirstwo do edycji	5	2	5	5	5	1	4	5	3	2	3	5	5	5	4.36	5	5	3	3	4	2	3	nie	0	0	0	0	0				nie mam zdania	nie	kobieta	20	18-20 lat	wieś	wieś	pielęgniarstwo	I rok studia licencjackie	Rok pierwszy
Pielęgnirstwo do edycji	4	3	5	5	5	2	4	5	1	3	4	4	5	5	4.36	5	4	4	4	5	5	3	nie	0	0	0	0	0				nie mam zdania	nie	kobieta	19	18-20 lat	wieś	wieś	pielęgniarstwo	I rok studia licencjackie	Rok pierwszy
Pielęgnirstwo do edycji	4	3	5	5	5	2	4	5	2	2	4	5	4	4	4.14	5	4	2	4	4	3	3	nie	0	0	0	0	0				tak	nie	kobieta	19	18-20 lat	wieś	wieś	pielęgniarstwo	I rok studia licencjackie	Rok pierwszy
Pielęgnirstwo do edycji	5	2	5	5	4	2	4	5	4	4	4	5	5	4	4.29	5	5	3	5	5	5	2	tak	1	0	0	0	0		nie wiem	nie wiem	nie mam zdania	tak	mężczyzna	23	21-23 lata	miasto powyżej 500 tys. mieszk.	miasto pow. 500 tys. mieszk.	pielęgniarstwo	I rok studia licencjackie	Rok pierwszy
Pielęgnirstwo do edycji	4	3	5	5	5	1	4	5	3	2	4	5	3	4	4.07	5	5	3	3	3	3	4	nie	0	0	0	0	0				tak	nie	kobieta	19	18-20 lat	miasto 250 - 500 tys. mieszk.	miasto 50 - 500 tys. mieszk.	pielęgniarstwo	I rok studia licencjackie	Rok pierwszy
Pielęgnirstwo do edycji	3	2	5	4	5	2	4	5	2	3	4	5	4	4	4.14	5	4	3	3	4	4	2	nie	0	0	0	0	0				nie mam zdania	nie	kobieta	19	18-20 lat	miasto poniżej 50 tys. mieszk.	miasto pon. 50 tys. mieszk.	pielęgniarstwo	I rok studia licencjackie	Rok pierwszy
Pielęgnirstwo do edycji	5	2	5	5	5	3	4	5	5	3	5	5	5	5	4.29	5	5	4	4	4	3	3	tak	0	1	0	0	0		1-15 godzin	tak	nie mam zdania	nie	kobieta	19	18-20 lat	miasto 50 - 100 tys. mieszk.	miasto 50 - 500 tys. mieszk.	pielęgniarstwo	I rok studia licencjackie	Rok pierwszy
Pielęgnirstwo do edycji	3	4	5	4	5	2	4	4	4	4	4	5	4	5	3.93	4	5	5	2	4	1	3	nie	0	0	0	0	0				nie	tak	kobieta	19	18-20 lat	miasto powyżej 500 tys. mieszk.	miasto pow. 500 tys. mieszk.	pielęgniarstwo	I rok studia licencjackie	Rok pierwszy
Pielęgnirstwo do edycji	4	3	5	4	5	3	4	5	3	2	4	4	4	5	3.93	4	4	3	4	4	3	3	tak	1	1	0	0	1		nie wiem	tak	nie mam zdania	nie	mężczyzna	19	18-20 lat	miasto poniżej 50 tys. mieszk.	miasto pon. 50 tys. mieszk.	pielęgniarstwo	I rok studia licencjackie	Rok pierwszy
Pielęgnirstwo do edycji	4	2	5	4	4	2	4	4	2	4	4	4	4	3	4	4	5	4	4	4	3	3	nie	0	0	0	0	0				nie	nie	kobieta	19	18-20 lat	miasto 250 - 500 tys. mieszk.	miasto 50 - 500 tys. mieszk.	pielęgniarstwo	I rok studia licencjackie	Rok pierwszy
Pielęgnirstwo do edycji	4	1	5	5	5	1	5	5	2	3	5	5	5	5	4.71	5	5	2	1	5	1	3	nie	0	0	0	0	0				tak	nie	mężczyzna	19	18-20 lat	miasto 50 - 100 tys. mieszk.	miasto 50 - 500 tys. mieszk.	pielęgniarstwo	I rok studia licencjackie	Rok pierwszy
Pielęgnirstwo do edycji	4	3	5	3	4	3	3	4	3	3	4	4	4	4	3.64	4	4	3	3	3	1	3	nie	0	0	0	0	0				nie mam zdania	nie	kobieta	19	18-20 lat	wieś	wieś	pielęgniarstwo	I rok studia licencjackie	Rok pierwszy
Pielęgnirstwo do edycji	5	1	5	5	5	1	4	5	5	3	5	5	5	5	4.5	5	5	4	5	5	5	1	nie	0	0	0	0	0				nie mam zdania	nie	kobieta	27	24 lata i więcej	miasto powyżej 500 tys. mieszk.	miasto pow. 500 tys. mieszk.	fizjoterapia	III rok studia licencjackie	Rok ostatni
Pielęgnirstwo do edycji	5	4	5	5	4	3	4	5	2	3	4	5	5	5	4.21	5	5	4	2	5	3	4	tak	0	0	0	0	1		nie wiem	nie	nie	tak	mężczyzna	22	21-23 lata	miasto 100 - 250 tys. mieszk.	miasto 50 - 500 tys. mieszk.	pielęgniarstwo	III rok studia licencjackie	Rok ostatni
Pielęgnirstwo do edycji	4	3	5	4	5	2	4	4	3	4	4	4	4	4	4	5	4	4	4	4	3	3	nie	0	0	0	0	0				nie mam zdania	nie	kobieta	19	18-20 lat	miasto 250 - 500 tys. mieszk.	miasto 50 - 500 tys. mieszk.	pielęgniarstwo	I rok studia licencjackie	Rok pierwszy
Pielęgnirstwo do edycji	4	2	5	4	5	2	4	4	3	3	3	4	4	5	4	4	3	2	3	4	2	3	nie	0	0	0	0	0				nie mam zdania	nie	kobieta	19	18-20 lat	wieś	wieś	pielęgniarstwo	I rok studia licencjackie	Rok pierwszy
Pielęgnirstwo do edycji	4	2	5	5	4	2	3	4	2	3	4	5	4	5	4.14	4	4	4	4	5	3	3	nie	0	0	0	0	0				nie mam zdania	nie	kobieta	19	18-20 lat	miasto powyżej 500 tys. mieszk.	miasto pow. 500 tys. mieszk.	pielęgniarstwo	I rok studia licencjackie	Rok pierwszy
Pielęgnirstwo do edycji	5	2	5	5	5	3	3	5	2	3	4	5	5	5	4.36	5	4	5	2	4	3	2	nie	0	0	0	0	0				nie mam zdania	tak	kobieta	19	18-20 lat	miasto powyżej 500 tys. mieszk.	miasto pow. 500 tys. mieszk.	pielęgniarstwo	I rok studia licencjackie	Rok pierwszy
Pielęgnirstwo do edycji	5	4	5	5	4	3	3	4	3	4	5	5	4	4	4	5	4	3	3	4	1	3	nie	0	0	0	0	0				nie mam zdania	nie	mężczyzna	19	18-20 lat	wieś	wieś	pielęgniarstwo	I rok studia licencjackie	Rok pierwszy
Pielęgnirstwo do edycji	4	4	5	5	4	2	4	4	3	3	4	5	5	4	4	5	5	3	5	5	3	3	nie	0	0	0	0	0				nie mam zdania	nie	kobieta	19	18-20 lat	miasto powyżej 500 tys. mieszk.	miasto pow. 500 tys. mieszk.	pielęgniarstwo	I rok studia licencjackie	Rok pierwszy
Pielęgnirstwo do edycji	5	4	5	5	4	3	4	5	2	3	4	5	5	5	4.21	5	5	4	2	5	3	4	tak	0	0	0	0	1		nie wiem	nie	nie	tak	mężczyzna	22	21-23 lata	miasto 100 - 250 tys. mieszk.	miasto 50 - 500 tys. mieszk.	pielęgniarstwo	III rok studia licencjackie	Rok ostatni
Pielęgnirstwo do edycji	5	4	5	5	4	3	4	5	2	3	4	5	5	5	4.21	5	5	4	2	5	3	4	tak	0	0	0	0	1		nie wiem	nie	nie	tak	mężczyzna	22	21-23 lata	miasto 100 - 250 tys. mieszk.	miasto 50 - 500 tys. mieszk.	pielęgniarstwo	III rok studia licencjackie	Rok ostatni
Pielęgnirstwo do edycji	4	1	5	5	4	3	5	5	4	3	5	5	5	5	4.36	5	5	4	3	3	3	3	nie	0	0	0	0	0				nie mam zdania	nie	kobieta	19	18-20 lat	wieś	wieś	pielęgniarstwo	I rok studia licencjackie	Rok pierwszy
Pielęgnirstwo do edycji	4	2	5	5	4	2	3	5	2	3	4	5	4	5	4.21	5	5	4	3	3	1	3	nie	0	0	0	0	0				nie mam zdania	nie	kobieta	19	18-20 lat	miasto poniżej 50 tys. mieszk.	miasto pon. 50 tys. mieszk.	pielęgniarstwo	I rok studia licencjackie	Rok pierwszy
Pielęgnirstwo do edycji	4	2	5	5	5	1	4	4	1	2	5	5	4	5	4.43	5	5	2	5	5	4	3	tak	0	1	0	0	0		16-30 godzin	tak	nie mam zdania	tak	kobieta	19	18-20 lat	wieś	wieś	pielęgniarstwo	I rok studia licencjackie	Rok pierwszy
Pielęgnirstwo do edycji	5	3	4	5	3	2	3	5	2	4	5	5	4	4	4.14	5	3	4	2	2	4	2	nie	0	0	0	0	0				nie mam zdania	nie	kobieta	20	18-20 lat	miasto powyżej 500 tys. mieszk.	miasto pow. 500 tys. mieszk.	pielęgniarstwo	I rok studia licencjackie	Rok pierwszy
Pielęgnirstwo do edycji	4	1	5	5	4	2	5	4	2	4	3	4	4	4	4.21	4	4	3	2	3	3	3	nie	0	0	0	0	0				tak	nie	kobieta	19	18-20 lat	wieś	wieś	pielęgniarstwo	I rok studia licencjackie	Rok pierwszy
Pielęgnirstwo do edycji	4	2	5	4	5	3	4	4	3	4	4	4	4	4	4	5	5	4	4	5	4	3	tak	1	0	0	0	1		1-15 godzin	tak	nie mam zdania	nie	kobieta	19	18-20 lat	wieś	wieś	pielęgniarstwo	I rok studia licencjackie	Rok pierwszy
Pielęgnirstwo do edycji	4	2	5	5	5	2	4	5	1	2	5	5	5	5	4.5	5	5	4	4	5	3	2	nie	0	0	0	0	0				nie mam zdania	nie	kobieta	19	18-20 lat	miasto poniżej 50 tys. mieszk.	miasto pon. 50 tys. mieszk.	pielęgniarstwo	I rok studia licencjackie	Rok pierwszy
Pielęgnirstwo do edycji	4	2	5	5	4	2	4	5	3	4	4	5	4	5	4.29	5	4	3	5	5	1	3	nie	0	0	0	0	0				nie mam zdania	nie	kobieta	19	18-20 lat	miasto 50 - 100 tys. mieszk.	miasto 50 - 500 tys. mieszk.	pielęgniarstwo	I rok studia licencjackie	Rok pierwszy
Pielęgnirstwo do edycji	5	2	5	5	5	3	5	5	2	5	4	5	5	5	4.64	5	5	4	5	5	3	2	nie	0	0	0	0	0				nie mam zdania	tak	kobieta	20	18-20 lat	miasto 50 - 100 tys. mieszk.	miasto 50 - 500 tys. mieszk.	pielęgniarstwo	I rok studia licencjackie	Rok pierwszy
Lekarski do edycji	4	3	5	4	4	2	3	4	4	3	3	4	5	4	3.71	5	4	2	4	4	4	2	tak	1	0	0	1	0		powyżej 30 godzin	tak	nie mam zdania	tak	mężczyzna	25	24 lata i więcej	miasto powyżej 500 tys. mieszk.	miasto pow. 500 tys. mieszk.	lekarski	VI rok studia jednolite magisterskie	Rok ostatni
Lekarski do edycji	4	4	5	4	4	2	4	5	2	4	4	4	5	4	4.07	5	5	2	4	4	3	2	nie	0	0	0	0	0				nie mam zdania	tak	kobieta	25	24 lata i więcej	miasto 100 - 250 tys. mieszk.	miasto 50 - 500 tys. mieszk.	lekarski	VI rok studia jednolite magisterskie	Rok ostatni
Lekarski do edycji	5	3	5	5	5	2	4	5	4	4	5	5	5	5	4.43	5	5	3	3	5	4	4	nie	0	0	0	0	0				nie mam zdania	tak	kobieta	25	24 lata i więcej	miasto powyżej 500 tys. mieszk.	miasto pow. 500 tys. mieszk.	lekarski	VI rok studia jednolite magisterskie	Rok ostatni
Lekarski do edycji	4	3	5	5	4	2	4	5	2	3	4	4	4	5	4.14	5	5	3	3	5	4	2	nie	0	0	0	0	0				nie mam zdania	nie	kobieta	25	24 lata i więcej	miasto powyżej 500 tys. mieszk.	miasto pow. 500 tys. mieszk.	lekarski	VI rok studia jednolite magisterskie	Rok ostatni
Lekarski do edycji	5	4	5	4	4	2	2	4	2	2	4	4	4	5	3.79	5	5	2	2	4	2	2	nie	0	0	0	0	0				nie	tak	kobieta	25	24 lata i więcej	miasto powyżej 500 tys. mieszk.	miasto pow. 500 tys. mieszk.	lekarski	VI rok studia jednolite magisterskie	Rok ostatni
Lekarski do edycji	4	4	5	4	5	2	3	4	2	3	4	4	3	2	3.64	4	4	5	4	4	4	2	nie	0	0	0	0	0				nie mam zdania	tak	mężczyzna	24	24 lata i więcej	miasto powyżej 500 tys. mieszk.	miasto pow. 500 tys. mieszk.	lekarski	VI rok studia jednolite magisterskie	Rok ostatni
Lekarski do edycji	4	3	4	4	4	2	3	4	3	3	3	4	4	4	3.64	2	4	2	3	3	4	3	nie	0	0	0	0	0				nie	nie	mężczyzna	25	24 lata i więcej	miasto powyżej 500 tys. mieszk.	miasto pow. 500 tys. mieszk.	lekarski	VI rok studia jednolite magisterskie	Rok ostatni
Lekarski do edycji	5	4	5	5	5	2	2	5	3	4	4	5	4	4	4.07	4	4	5	2	4	1	1	nie	0	0	0	0	0				nie	nie	kobieta	25	24 lata i więcej	miasto powyżej 500 tys. mieszk.	miasto pow. 500 tys. mieszk.	lekarski	VI rok studia jednolite magisterskie	Rok ostatni
Lekarski do edycji	5	2	5	5	5	1	4	5	4	2	4	4	4	4	4.14	4	4	4	3	4	4	4	nie	0	0	0	0	0				nie	nie	mężczyzna	27	24 lata i więcej	miasto poniżej 50 tys. mieszk.	miasto pon. 50 tys. mieszk.	lekarski	VI rok studia jednolite magisterskie	Rok ostatni
Lekarski do edycji	4	3	5	5	5	3	4	5	4	2	2	3	5	4	3.71	4	3	1	3	3	3	4	nie	0	0	0	0	0				nie	tak	kobieta	24	24 lata i więcej	miasto 50 - 100 tys. mieszk.	miasto 50 - 500 tys. mieszk.	lekarski	VI rok studia jednolite magisterskie	Rok ostatni
Lekarski do edycji	5	2	5	5	5	2	3	5	4	3	4	4	4	5	4.14	5	5	2	3	5	3	1	nie	0	0	0	0	0				nie mam zdania	tak	kobieta	24	24 lata i więcej	miasto powyżej 500 tys. mieszk.	miasto pow. 500 tys. mieszk.	lekarski	VI rok studia jednolite magisterskie	Rok ostatni
Lekarski do edycji	5	1	5	5	5	2	5	5	2	3	4	4	5	5	4.57	5	5	5	3	5	1	2	nie	0	0	0	0	0				nie	tak	kobieta	24	24 lata i więcej	miasto 50 - 100 tys. mieszk.	miasto 50 - 500 tys. mieszk.	lekarski	VI rok studia jednolite magisterskie	Rok ostatni
Lekarski do edycji	4	3	5	4	5	2	3	4	4	2	3	4	3	4	3.57	5	2	2	4	3	1	2	tak	0	0	1	0	0		1-15 godzin	nie wiem	nie mam zdania	nie	kobieta	25	24 lata i więcej	miasto powyżej 500 tys. mieszk.	miasto pow. 500 tys. mieszk.	lekarski	VI rok studia jednolite magisterskie	Rok ostatni
Lekarski do edycji	4	2	5	4	5	2	4	4	3	2	2	5	5	5	4	4	4	2	5	5	4	1	nie	0	0	0	0	0				nie	tak	mężczyzna	25	24 lata i więcej	miasto powyżej 500 tys. mieszk.	miasto pow. 500 tys. mieszk.	lekarski	VI rok studia jednolite magisterskie	Rok ostatni
Lekarski do edycji	5	4	5	5	3	1	5	5	2	5	5	5	5	5	4.57	5	5	2	3	5	4	3	nie	0	0	0	0	0				nie	tak	kobieta	25	24 lata i więcej	miasto poniżej 50 tys. mieszk.	miasto pon. 50 tys. mieszk.	lekarski	VI rok studia jednolite magisterskie	Rok ostatni
Lekarski do edycji	5	3	5	5	5	2	3	5	4	4	4	5	5	5	4.29	5	5	4	3	4	4	2	nie	0	0	0	0	0				nie	tak	kobieta	24	24 lata i więcej	miasto powyżej 500 tys. mieszk.	miasto pow. 500 tys. mieszk.	lekarski	VI rok studia jednolite magisterskie	Rok ostatni
Lekarski do edycji	5	1	5	5	5	5	5	5	5	5	5	5	5	5	4.43	5	5	5	5	5	1	1	nie	0	0	0	0	0				nie	nie	kobieta	26	24 lata i więcej	miasto powyżej 500 tys. mieszk.	miasto pow. 500 tys. mieszk.	lekarski	VI rok studia jednolite magisterskie	Rok ostatni
Lekarski do edycji	5	2	5	5	5	2	3	5	3	3	3	5	4	4	4.14	5	4	2	5	5	5	4	nie	0	0	0	0	0				nie mam zdania	tak	kobieta	25	24 lata i więcej	miasto powyżej 500 tys. mieszk.	miasto pow. 500 tys. mieszk.	lekarski	VI rok studia jednolite magisterskie	Rok ostatni
Lekarski do edycji	5	1	5	5	5	1	5	5	2	4	5	5	4	5	4.79	5	4	4	4	5	3	3	tak	1	0	0	0	0		1-15 godzin	tak	nie	nie	kobieta	27	24 lata i więcej	miasto powyżej 500 tys. mieszk.	miasto pow. 500 tys. mieszk.	lekarski	VI rok studia jednolite magisterskie	Rok ostatni
Lekarski do edycji	5	1	5	5	5	1	5	5	1	3	3	5	4	5	4.64	5	5	4	4	5	4	1	tak	1	0	0	0	0	Studenckie Koła Naukowe (SKN geriatrii, SKN edukacji medycznej)	16-30 godzin	tak	nie	tak	mężczyzna	24	24 lata i więcej	miasto powyżej 500 tys. mieszk.	miasto pow. 500 tys. mieszk.	lekarski	VI rok studia jednolite magisterskie	Rok ostatni
Lekarski do edycji	5	4	4	4	3	3	5	4	2	4	4	2	4	4	3.71	5	4	4	1	4	4	1	nie	0	0	0	0	0				nie	nie	mężczyzna	25	24 lata i więcej	miasto 50 - 100 tys. mieszk.	miasto 50 - 500 tys. mieszk.	lekarski	VI rok studia jednolite magisterskie	Rok ostatni
Lekarski do edycji	5	2	5	4	4	1	4	5	3	4	5	5	5	5	4.5	4	5	4	4	5	4	2	nie	0	0	0	0	0				nie	tak	kobieta	24	24 lata i więcej	miasto powyżej 500 tys. mieszk.	miasto pow. 500 tys. mieszk.	lekarski	VI rok studia jednolite magisterskie	Rok ostatni
Lekarski do edycji	4	4	5	5	4	2	3	4	3	3	3	3	4	4	3.64	4	2	4	3	3	4	3	nie	0	0	0	0	0				nie mam zdania	nie	mężczyzna	24	24 lata i więcej	miasto 50 - 100 tys. mieszk.	miasto 50 - 500 tys. mieszk.	lekarski	VI rok studia jednolite magisterskie	Rok ostatni
Lekarski do edycji	5	3	5	5	5	2	5	5	5	3	5	5	5	5	4.36	5	4	4	5	5	4	3	nie	0	0	0	0	0				nie	nie	kobieta	26	24 lata i więcej	miasto poniżej 50 tys. mieszk.	miasto pon. 50 tys. mieszk.	lekarski	VI rok studia jednolite magisterskie	Rok ostatni
Lekarski do edycji	5	3	5	4	5	2	3	4	2	3	3	4	4	4	3.93	4	2	2	4	4	2	1	nie	0	0	0	0	0				nie mam zdania	nie	kobieta	24	24 lata i więcej	miasto 50 - 100 tys. mieszk.	miasto 50 - 500 tys. mieszk.	lekarski	VI rok studia jednolite magisterskie	Rok ostatni
Lekarski do edycji	5	3	5	5	5	2	3	5	3	3	3	4	4	4	4	3	5	2	1	3	2	2	nie	0	0	0	0	0				nie	tak	mężczyzna	25	24 lata i więcej	miasto 50 - 100 tys. mieszk.	miasto 50 - 500 tys. mieszk.	lekarski	VI rok studia jednolite magisterskie	Rok ostatni
Lekarski do edycji	5	2	4	5	2	2	2	4	1	1	4	5	5	2	3.71	4	1	4	5	5	4	2	nie	0	0	0	0	0				nie	nie	kobieta	24	24 lata i więcej	miasto powyżej 500 tys. mieszk.	miasto pow. 500 tys. mieszk.	lekarski	VI rok studia jednolite magisterskie	Rok ostatni
Lekarski do edycji	2	4	5	4	4	2	4	5	5	4	4	4	4	4	3.64	5	5	5	2	4	1	1	nie	0	0	0	0	0				nie	tak	kobieta	25	24 lata i więcej	miasto 250 - 500 tys. mieszk.	miasto 50 - 500 tys. mieszk.	lekarski	VI rok studia jednolite magisterskie	Rok ostatni
Lekarski do edycji	4	3	4	5	4	2	3	4	3	3	3	4	4	4	3.71	5	2	2	4	4	3	2	tak	1	0	0	0	1		nie wiem	nie	tak	tak	mężczyzna	25	24 lata i więcej	miasto 250 - 500 tys. mieszk.	miasto 50 - 500 tys. mieszk.	lekarski	VI rok studia jednolite magisterskie	Rok ostatni
Lekarski do edycji	5	1	5	5	5	2	5	5	5	4	5	5	5	5	4.57	5	5	5	2	5	5	1	nie	0	0	0	0	0				nie	nie	kobieta	25	24 lata i więcej	miasto powyżej 500 tys. mieszk.	miasto pow. 500 tys. mieszk.	lekarski	VI rok studia jednolite magisterskie	Rok ostatni
Lekarski do edycji	5	2	5	5	5	2	5	5	5	5	5	5	5	5	4.57	5	5	4	4	5	4	2	tak	0	0	0	0	1		1-15 godzin	tak	nie	tak	kobieta	25	24 lata i więcej	miasto poniżej 50 tys. mieszk.	miasto pon. 50 tys. mieszk.	lekarski	VI rok studia jednolite magisterskie	Rok ostatni
Lekarski do edycji	5	2	5	5	5	3	4	5	2	3	3	5	3	5	4.21	4	3	2	4	4	2	2	tak	1	0	1	0	1		nie wiem	nie	nie	nie	kobieta	26	24 lata i więcej	miasto poniżej 50 tys. mieszk.	miasto pon. 50 tys. mieszk.	lekarski	VI rok studia jednolite magisterskie	Rok ostatni
Lekarski do edycji	5	2	5	5	5	2	4	5	1	5	4	5	5	5	4.71	5	4	5	3	5	2	1	nie	0	0	0	0	0				nie	tak	kobieta	25	24 lata i więcej	miasto poniżej 50 tys. mieszk.	miasto pon. 50 tys. mieszk.	lekarski	VI rok studia jednolite magisterskie	Rok ostatni
Lekarski do edycji	5	2	5	5	5	2	3	4	1	3	4	4	5	5	4.36	5	2	2	4	5	4	1	tak	1	0	0	0	1		16-30 godzin	tak	nie mam zdania	nie	kobieta	24	24 lata i więcej	miasto 50 - 100 tys. mieszk.	miasto 50 - 500 tys. mieszk.	lekarski	VI rok studia jednolite magisterskie	Rok ostatni
Lekarski do edycji	5	2	5	5	5	3	4	5	1	3	4	5	3	5	4.36	5	4	2	2	5	3	1	tak	1	0	0	0	0		1-15 godzin	nie wiem	nie	nie	kobieta	25	24 lata i więcej	miasto powyżej 500 tys. mieszk.	miasto pow. 500 tys. mieszk.	lekarski	VI rok studia jednolite magisterskie	Rok ostatni
Lekarski do edycji	5	3	4	5	4	3	3	4	4	3	4	4	4	4	3.71	5	4	4	2	5	5	1	tak	1	0	0	0	0		1-15 godzin	tak	nie	tak	kobieta	25	24 lata i więcej	miasto powyżej 500 tys. mieszk.	miasto pow. 500 tys. mieszk.	lekarski	VI rok studia jednolite magisterskie	Rok ostatni
Lekarski do edycji	5	3	5	5	1	1	3	5	1	3	3	5	5	5	4.14	5	5	5	1	5	1	1	tak	1	0	0	0	0	fakultet sportowy - siatkówka	1-15 godzin	nie wiem	nie	nie	kobieta	24	24 lata i więcej	wieś	wieś	lekarski	VI rok studia jednolite magisterskie	Rok ostatni
Lekarski do edycji	5	2	5	5	5	1	5	5	4	5	5	5	5	5	4.71	5	5	4	5	5	2	2	tak	1	0	0	0	0		1-15 godzin	tak	nie	tak	mężczyzna	25	24 lata i więcej	miasto powyżej 500 tys. mieszk.	miasto pow. 500 tys. mieszk.	lekarski	VI rok studia jednolite magisterskie	Rok ostatni
Lekarski do edycji	5	3	4	4	5	2	4	4	4	3	4	4	4	4	3.86	5	4	5	3	4	2	1	nie	0	0	0	0	0				nie	tak	kobieta	25	24 lata i więcej	miasto 50 - 100 tys. mieszk.	miasto 50 - 500 tys. mieszk.	lekarski	VI rok studia jednolite magisterskie	Rok ostatni
Lekarski do edycji	5	2	4	5	2	2	2	4	1	1	4	5	5	2	3.71	4	1	4	5	5	4	2	nie	0	0	0	0	0				nie	nie	kobieta	24	24 lata i więcej	miasto powyżej 500 tys. mieszk.	miasto pow. 500 tys. mieszk.	lekarski	VI rok studia jednolite magisterskie	Rok ostatni
Lekarski do edycji	5	2	5	5	5	2	4	5	2	3	4	5	5	5	4.5	5	5	3	5	5	4	2	tak	0	0	1	1	1		16-30 godzin	tak	nie	tak	kobieta	24	24 lata i więcej	miasto powyżej 500 tys. mieszk.	miasto pow. 500 tys. mieszk.	lekarski	VI rok studia jednolite magisterskie	Rok ostatni
Lekarski do edycji	5	3	5	5	5	2	5	5	3	1	2	5	5	4	4.07	4	5	2	5	5	1	1	tak	1	1	0	0	1		16-30 godzin	nie	nie	nie	inna	25	24 lata i więcej	miasto powyżej 500 tys. mieszk.	miasto pow. 500 tys. mieszk.	lekarski	VI rok studia jednolite magisterskie	Rok ostatni
Lekarski do edycji	5	4	5	4	3	2	2	5	3	2	4	4	5	5	3.79	4	5	5	3	5	1	1	tak	0	0	0	0	0		nie wiem	nie	nie	tak	kobieta	24	24 lata i więcej	miasto powyżej 500 tys. mieszk.	miasto pow. 500 tys. mieszk.	lekarski	VI rok studia jednolite magisterskie	Rok ostatni
Lekarski do edycji	5	3	5	5	5	2	4	5	3	5	5	5	5	5	4.57	3	3	5	2	3	1	1	tak	1	0	0	0	0		1-15 godzin	nie	nie	tak	kobieta	25	24 lata i więcej	miasto powyżej 500 tys. mieszk.	miasto pow. 500 tys. mieszk.	lekarski	VI rok studia jednolite magisterskie	Rok ostatni
Lekarski do edycji	5	4	5	5	4	3	2	4	2	2	2	4	2	4	3.43	5	4	3	1	5	3	2	nie	0	0	0	0	0				nie	nie	kobieta	24	24 lata i więcej	miasto 250 - 500 tys. mieszk.	miasto 50 - 500 tys. mieszk.	lekarski	VI rok studia jednolite magisterskie	Rok ostatni
Lekarski do edycji	5	3	5	5	4	3	3	5	3	2	4	4	4	4	3.86	5	2	3	5	5	3	3	nie	0	0	0	0	0				nie	tak	mężczyzna	24	24 lata i więcej	miasto powyżej 500 tys. mieszk.	miasto pow. 500 tys. mieszk.	lekarski	VI rok studia jednolite magisterskie	Rok ostatni
Lekarski do edycji	4	3	5	5	5	2	4	5	4	1	3	5	3	5	3.86	5	4	5	2	4	4	3	tak	1	0	0	0	1		nie wiem	nie wiem	nie	tak	kobieta	24	24 lata i więcej	miasto 50 - 100 tys. mieszk.	miasto 50 - 500 tys. mieszk.	lekarski	VI rok studia jednolite magisterskie	Rok ostatni
Lekarski do edycji	5	3	5	5	5	2	4	5	2	3	4	5	5	5	4.43	5	5	5	3	5	4	2	nie	0	0	0	0	0				nie	tak	kobieta	24	24 lata i więcej	wieś	wieś	lekarski	VI rok studia jednolite magisterskie	Rok ostatni
Lekarski do edycji	5	4	5	5	4	2	5	5	4	2	2	5	5	5	4	4	4	2	4	4	1	2	tak	1	0	0	0	1		powyżej 30 godzin	nie	nie	tak	mężczyzna	24	24 lata i więcej	miasto powyżej 500 tys. mieszk.	miasto pow. 500 tys. mieszk.	lekarski	VI rok studia jednolite magisterskie	Rok ostatni
Lekarski do edycji	5	3	5	5	5	2	3	5	2	3	4	4	4	5	4.21	2	3	3	4	4	3	3	tak	0	1	1	0	0		powyżej 30 godzin	tak	nie	nie	mężczyzna	25	24 lata i więcej	miasto poniżej 50 tys. mieszk.	miasto pon. 50 tys. mieszk.	lekarski	VI rok studia jednolite magisterskie	Rok ostatni
Lekarski do edycji	5	2	5	5	4	2	3	5	2	3	5	4	4	5	4.29	5	4	2	4	5	2	2	nie	0	0	0	0	0				nie	nie	kobieta	24	24 lata i więcej	miasto powyżej 500 tys. mieszk.	miasto pow. 500 tys. mieszk.	lekarski	VI rok studia jednolite magisterskie	Rok ostatni
Lekarski do edycji	5	2	5	5	5	1	5	5	2	5	5	5	5	5	4.86	4	4	3	4	5	5	2	nie	0	0	0	0	0				nie	tak	kobieta	24	24 lata i więcej	wieś	wieś	lekarski	VI rok studia jednolite magisterskie	Rok ostatni
Lekarski do edycji	5	2	5	5	5	1	5	5	1	5	5	5	5	5	4.93	5	5	2	2	5	1	1	nie	0	0	0	0	0				nie	tak	kobieta	28	24 lata i więcej	miasto powyżej 500 tys. mieszk.	miasto pow. 500 tys. mieszk.	lekarski	VI rok studia jednolite magisterskie	Rok ostatni
Lekarski do edycji	5	2	4	4	4	2	3	5	3	3	4	4	4	4	3.93	5	5	4	4	4	3	2	nie	0	0	0	0	0				nie mam zdania	tak	mężczyzna	24	24 lata i więcej	miasto poniżej 50 tys. mieszk.	miasto pon. 50 tys. mieszk.	lekarski	VI rok studia jednolite magisterskie	Rok ostatni
Lekarski do edycji	5	2	5	4	5	1	3	5	2	4	4	5	5	5	4.5	5	4	4	5	5	4	2	tak	1	0	0	0	0		1-15 godzin	nie	nie	tak	kobieta	25	24 lata i więcej	miasto powyżej 500 tys. mieszk.	miasto pow. 500 tys. mieszk.	lekarski	VI rok studia jednolite magisterskie	Rok ostatni
Lekarski do edycji	5	1	5	5	5	1	4	5	5	5	5	5	5	5	4.64	5	5	3	5	5	5	3	nie	0	0	0	0	0				nie	tak	kobieta	24	24 lata i więcej	miasto powyżej 500 tys. mieszk.	miasto pow. 500 tys. mieszk.	lekarski	VI rok studia jednolite magisterskie	Rok ostatni
Lekarski do edycji	5	3	5	5	4	1	3	5	2	4	5	5	5	5	4.5	5	5	4	4	5	3	2	tak	0	0	1	0	1		nie wiem	nie	nie	tak	mężczyzna	24	24 lata i więcej	miasto poniżej 50 tys. mieszk.	miasto pon. 50 tys. mieszk.	lekarski	VI rok studia jednolite magisterskie	Rok ostatni
Lekarski do edycji	5	3	5	5	5	2	3	5	2	2	4	4	5	5	4.21	5	5	4	4	5	2	1	nie	0	0	0	0	0				nie	tak	kobieta	24	24 lata i więcej	miasto 100 - 250 tys. mieszk.	miasto 50 - 500 tys. mieszk.	lekarski	VI rok studia jednolite magisterskie	Rok ostatni
Lekarski do edycji	5	2	5	5	5	1	4	5	2	4	5	5	5	5	4.71	5	5	2	4	5	3	2	nie	0	0	0	0	0				nie	tak	kobieta	24	24 lata i więcej	miasto poniżej 50 tys. mieszk.	miasto pon. 50 tys. mieszk.	lekarski	VI rok studia jednolite magisterskie	Rok ostatni
Lekarski do edycji	5	1	5	5	5	1	3	5	5	3	3	4	4	5	4.14	5	5	3	4	5	4	2	tak	0	0	1	0	1		nie wiem	tak	nie	nie	kobieta	25	24 lata i więcej	miasto 250 - 500 tys. mieszk.	miasto 50 - 500 tys. mieszk.	lekarski	VI rok studia jednolite magisterskie	Rok ostatni
Lekarski do edycji	5	2	5	5	5	1	5	5	1	5	5	5	5	5	4.93	5	5	5	5	5	2	3	tak	0	1	0	0	0		1-15 godzin	tak	nie	tak	kobieta	24	24 lata i więcej	miasto powyżej 500 tys. mieszk.	miasto pow. 500 tys. mieszk.	lekarski	VI rok studia jednolite magisterskie	Rok ostatni
Lekarski do edycji	4	4	4	4	4	2	3	4	2	2	3	4	4	3	3.5	5	3	1	4	1	3	1	tak	1	0	0	0	0		1-15 godzin	tak	nie	tak	mężczyzna	24	24 lata i więcej	miasto powyżej 500 tys. mieszk.	miasto pow. 500 tys. mieszk.	lekarski	VI rok studia jednolite magisterskie	Rok ostatni
Lekarski do edycji	4	2	5	5	5	1	4	5	2	3	5	5	3	5	4.43	5	3	4	5	5	2	1	nie	0	0	0	0	0				nie	nie	kobieta	24	24 lata i więcej	miasto powyżej 500 tys. mieszk.	miasto pow. 500 tys. mieszk.	lekarski	VI rok studia jednolite magisterskie	Rok ostatni
Lekarski do edycji	3	1	5	5	5	1	5	5	1	5	5	5	5	5	4.86	5	4	4	4	5	3	1	tak	1	0	0	0	0		1-15 godzin	tak	nie	tak	mężczyzna	24	24 lata i więcej	miasto powyżej 500 tys. mieszk.	miasto pow. 500 tys. mieszk.	lekarski	VI rok studia jednolite magisterskie	Rok ostatni
Lekarski do edycji	4	2	5	5	4	1	3	5	2	3	3	5	4	4	4.14	5	5	3	2	4	2	1	nie	0	0	0	0	0				nie	nie	mężczyzna	28	24 lata i więcej	miasto powyżej 500 tys. mieszk.	miasto pow. 500 tys. mieszk.	lekarski	VI rok studia jednolite magisterskie	Rok ostatni
Lekarski do edycji	5	2	5	5	5	1	4	5	2	4	5	5	5	5	4.71	5	5	4	4	5	2	2	nie	0	0	0	0	0				nie	nie	kobieta	24	24 lata i więcej	miasto poniżej 50 tys. mieszk.	miasto pon. 50 tys. mieszk.	lekarski	VI rok studia jednolite magisterskie	Rok ostatni
Lekarski do edycji	5	1	5	5	5	2	5	5	2	4	5	5	4	4	4.64	4	5	5	3	4	3	2	nie	0	0	0	0	0				nie	tak	kobieta	25	24 lata i więcej	miasto 50 - 100 tys. mieszk.	miasto 50 - 500 tys. mieszk.	lekarski	VI rok studia jednolite magisterskie	Rok ostatni
Lekarski do edycji	4	2	4	5	5	2	3	4	3	3	4	4	4	4	3.93	5	4	2	4	4	2	1	nie	0	0	0	0	0				nie	nie	kobieta	24	24 lata i więcej	miasto powyżej 500 tys. mieszk.	miasto pow. 500 tys. mieszk.	lekarski	VI rok studia jednolite magisterskie	Rok ostatni
Lekarski do edycji	4	3	4	5	4	2	4	5	4	3	2	4	4	3	3.64	5	2	2	4	4	2	2	nie	0	0	0	0	0				nie	tak	mężczyzna	25	24 lata i więcej	miasto powyżej 500 tys. mieszk.	miasto pow. 500 tys. mieszk.	lekarski	VI rok studia jednolite magisterskie	Rok ostatni
Lekarski do edycji	5	2	5	4	5	2	2	5	2	1	4	5	3	4	3.93	4	4	4	3	4	1	2	nie	0	0	0	0	0				nie	nie	kobieta	24	24 lata i więcej	miasto powyżej 500 tys. mieszk.	miasto pow. 500 tys. mieszk.	lekarski	VI rok studia jednolite magisterskie	Rok ostatni
Lekarski do edycji	5	2	5	5	4	2	3	5	3	4	4	5	5	4	4.29	5	5	2	2	5	4	1	tak	1	1	0	0	0		1-15 godzin	tak	nie	tak	mężczyzna	24	24 lata i więcej	miasto 50 - 100 tys. mieszk.	miasto 50 - 500 tys. mieszk.	lekarski	VI rok studia jednolite magisterskie	Rok ostatni
Lekarski do edycji	5	4	5	5	5	3	4	5	2	4	4	4	5	5	4.29	5	5	4	4	4	2	1	nie	0	0	0	0	0				nie	nie	kobieta	24	24 lata i więcej	miasto powyżej 500 tys. mieszk.	miasto pow. 500 tys. mieszk.	lekarski	VI rok studia jednolite magisterskie	Rok ostatni
Lekarski do edycji	5	1	5	5	5	2	3	5	3	3	3	5	5	5	4.36	5	4	4	5	5	2	1	tak	1	0	0	0	0		1-15 godzin	tak	nie	tak	mężczyzna	24	24 lata i więcej	miasto powyżej 500 tys. mieszk.	miasto pow. 500 tys. mieszk.	lekarski	VI rok studia jednolite magisterskie	Rok ostatni
Lekarski do edycji	5	3	5	5	5	2	5	5	2	3	4	5	5	5	4.5	5	5	4	4	5	3	1	tak	0	0	1	1	0		16-30 godzin	tak	nie	tak	kobieta	24	24 lata i więcej	miasto powyżej 500 tys. mieszk.	miasto pow. 500 tys. mieszk.	lekarski	VI rok studia jednolite magisterskie	Rok ostatni
Lekarski do edycji	5	2	5	5	5	2	3	5	4	3	4	4	5	5	4.21	5	5	4	4	5	4	2	nie	0	0	0	0	0				nie	tak	kobieta	24	24 lata i więcej	miasto powyżej 500 tys. mieszk.	miasto pow. 500 tys. mieszk.	lekarski	VI rok studia jednolite magisterskie	Rok ostatni
Lekarski do edycji	5	2	5	5	5	2	3	4	2	3	4	5	4	5	4.29	5	5	4	5	5	4	2	nie	0	0	0	0	0				nie	nie	kobieta	24	24 lata i więcej	miasto powyżej 500 tys. mieszk.	miasto pow. 500 tys. mieszk.	lekarski	VI rok studia jednolite magisterskie	Rok ostatni
Lekarski do edycji	5	3	5	5	5	2	4	5	3	2	4	4	4	5	4.14	5	5	5	3	5	1	1	tak	1	0	0	0	0		1-15 godzin	nie	nie	tak	mężczyzna	24	24 lata i więcej	miasto 50 - 100 tys. mieszk.	miasto 50 - 500 tys. mieszk.	lekarski	VI rok studia jednolite magisterskie	Rok ostatni
Lekarski do edycji	5	3	5	5	5	2	4	5	2	3	4	5	5	3	4.29	5	5	2	2	5	2	2	nie	0	0	0	0	0				nie	nie	kobieta	24	24 lata i więcej	miasto powyżej 500 tys. mieszk.	miasto pow. 500 tys. mieszk.	lekarski	VI rok studia jednolite magisterskie	Rok ostatni
Lekarski do edycji	5	1	5	5	5	1	5	5	1	4	4	5	5	5	4.86	5	5	3	5	5	2	2	tak	1	0	0	0	0		16-30 godzin	tak	nie	tak	kobieta	25	24 lata i więcej	miasto poniżej 50 tys. mieszk.	miasto pon. 50 tys. mieszk.	lekarski	VI rok studia jednolite magisterskie	Rok ostatni
Lekarski do edycji	3	3	5	5	5	3	4	5	1	4	4	4	5	4	4.21	5	4	4	3	4	1	2	tak	1	0	0	0	0		1-15 godzin	nie wiem	nie	nie	kobieta	24	24 lata i więcej	miasto 250 - 500 tys. mieszk.	miasto 50 - 500 tys. mieszk.	lekarski	VI rok studia jednolite magisterskie	Rok ostatni
Lekarski do edycji	5	4	5	5	5	2	4	5	2	4	4	5	4	4	4.29	4	4	4	2	5	2	2	nie	0	0	0	0	0				nie	nie	kobieta	24	24 lata i więcej	miasto powyżej 500 tys. mieszk.	miasto pow. 500 tys. mieszk.	lekarski	VI rok studia jednolite magisterskie	Rok ostatni
Lekarski do edycji	5	2	5	5	5	1	5	5	2	5	5	5	5	5	4.86	5	5	3	3	5	3	2	nie	0	0	0	0	0				nie	tak	kobieta	27	24 lata i więcej	miasto powyżej 500 tys. mieszk.	miasto pow. 500 tys. mieszk.	lekarski	VI rok studia jednolite magisterskie	Rok ostatni
Lekarski do edycji	5	3	5	5	5	2	4	5	1	5	5	5	5	5	4.71	5	4	3	4	5	3	2	tak	1	0	0	0	0	Zajęcia w ramach koła naukowego	1-15 godzin	tak	nie	tak	kobieta	24	24 lata i więcej	miasto powyżej 500 tys. mieszk.	miasto pow. 500 tys. mieszk.	lekarski	VI rok studia jednolite magisterskie	Rok ostatni
Lekarski do edycji	5	3	5	4	5	2	2	5	4	3	5	4	5	4	4	4	1	2	2	2	1	1	nie	0	0	0	0	0				nie	tak	kobieta	24	24 lata i więcej	miasto 250 - 500 tys. mieszk.	miasto 50 - 500 tys. mieszk.	lekarski	VI rok studia jednolite magisterskie	Rok ostatni
Lekarski do edycji	5	1	5	5	5	2	5	5	3	4	3	4	5	5	4.5	5	4	2	5	5	4	2	tak	0	0	1	0	0		1-15 godzin	nie	nie	tak	kobieta	24	24 lata i więcej	miasto 250 - 500 tys. mieszk.	miasto 50 - 500 tys. mieszk.	lekarski	VI rok studia jednolite magisterskie	Rok ostatni
Lekarski do edycji	4	3	5	5	4	3	3	5	5	3	4	4	3	4	3.64	5	5	5	3	4	2	1	nie	0	0	0	0	0				nie	nie	kobieta	26	24 lata i więcej	miasto poniżej 50 tys. mieszk.	miasto pon. 50 tys. mieszk.	lekarski	VI rok studia jednolite magisterskie	Rok ostatni
Lekarski do edycji	5	5	5	5	5	3	5	5	1	3	3	5	5	5	4.29	3	5	3	3	5	3	1	nie	0	0	0	0	0				nie mam zdania	nie	kobieta	24	24 lata i więcej	miasto powyżej 500 tys. mieszk.	miasto pow. 500 tys. mieszk.	lekarski	VI rok studia jednolite magisterskie	Rok ostatni
Lekarski do edycji	4	5	4	4	3	3	3	4	3	3	3	4	4	3	3.29	4	3	4	4	3	2	2	nie	0	0	0	0	0				nie mam zdania	tak	mężczyzna	24	24 lata i więcej	wieś	wieś	lekarski	VI rok studia jednolite magisterskie	Rok ostatni
Lekarski do edycji	5	1	5	5	5	2	3	5	5	4	5	5	4	5	4.36	4	5	4	2	5	2	1	nie	0	0	0	0	0				nie	tak	kobieta	26	24 lata i więcej	miasto powyżej 500 tys. mieszk.	miasto pow. 500 tys. mieszk.	lekarski	VI rok studia jednolite magisterskie	Rok ostatni
Lekarski do edycji	4	3	5	5	4	2	4	5	4	4	4	5	5	5	4.21	5	5	4	2	5	4	2	nie	0	0	0	0	0				nie	tak	kobieta	24	24 lata i więcej	miasto powyżej 500 tys. mieszk.	miasto pow. 500 tys. mieszk.	lekarski	VI rok studia jednolite magisterskie	Rok ostatni
Lekarski do edycji	5	2	5	5	4	2	3	5	3	3	4	3	4	4	4	5	3	2	5	5	5	4	tak	1	0	1	0	0		1-15 godzin	tak	tak	tak	kobieta	27	24 lata i więcej	miasto powyżej 500 tys. mieszk.	miasto pow. 500 tys. mieszk.	lekarski	VI rok studia jednolite magisterskie	Rok ostatni
Lekarski do edycji	4	3	5	4	4	3	4	5	3	2	4	5	5	4	3.93	2	2	3	4	4	1	2	nie	0	0	0	0	0				nie	nie	mężczyzna	25	24 lata i więcej	miasto powyżej 500 tys. mieszk.	miasto pow. 500 tys. mieszk.	lekarski	VI rok studia jednolite magisterskie	Rok ostatni
Lekarski do edycji	5	3	5	5	5	3	3	5	3	3	5	5	5	5	4.29	4	3	5	3	5	2	1	nie	0	0	0	0	0				nie mam zdania	tak	kobieta	24	24 lata i więcej	miasto powyżej 500 tys. mieszk.	miasto pow. 500 tys. mieszk.	lekarski	VI rok studia jednolite magisterskie	Rok ostatni
Lekarski do edycji	5	1	5	5	5	1	5	5	2	5	5	5	5	5	4.93	5	5	5	3	5	2	1	nie	0	0	0	0	0				nie	nie	mężczyzna	26	24 lata i więcej	miasto powyżej 500 tys. mieszk.	miasto pow. 500 tys. mieszk.	lekarski	VI rok studia jednolite magisterskie	Rok ostatni
Lekarski do edycji	5	1	5	5	4	3	4	5	2	4	4	5	5	4	4.43	5	4	3	3	5	3	3	tak	1	0	0	0	0		1-15 godzin	nie	nie	tak	mężczyzna	27	24 lata i więcej	miasto powyżej 500 tys. mieszk.	miasto pow. 500 tys. mieszk.	lekarski	VI rok studia jednolite magisterskie	Rok ostatni
Lekarski do edycji	4	3	4	4	4	3	4	4	4	2	2	4	3	3	3.29	5	5	5	4	4	1	3	nie	0	0	0	0	0				nie	nie	kobieta	24	24 lata i więcej	wieś	wieś	lekarski	VI rok studia jednolite magisterskie	Rok ostatni
Lekarski do edycji	4	2	5	5	4	3	4	4	4	3	4	4	3	4	3.79	5	4	5	5	5	3	2	tak	1	0	0	0	0		16-30 godzin	nie wiem	nie mam zdania	tak	kobieta	26	24 lata i więcej	miasto powyżej 500 tys. mieszk.	miasto pow. 500 tys. mieszk.	lekarski	VI rok studia jednolite magisterskie	Rok ostatni
Lekarski do edycji	5	3	5	5	4	3	3	4	3	2	3	5	4	4	3.79	5	4	3	3	4	4	3	nie	0	0	0	0	0				nie mam zdania	nie	mężczyzna	24	24 lata i więcej	miasto 50 - 100 tys. mieszk.	miasto 50 - 500 tys. mieszk.	lekarski	VI rok studia jednolite magisterskie	Rok ostatni
Lekarski do edycji	4	4	5	5	5	2	4	4	4	3	4	5	4	5	4	5	5	4	4	5	1	3	nie	0	0	0	0	0				nie	nie	kobieta	24	24 lata i więcej	miasto powyżej 500 tys. mieszk.	miasto pow. 500 tys. mieszk.	lekarski	VI rok studia jednolite magisterskie	Rok ostatni
Lekarski do edycji	4	3	5	5	5	4	2	4	3	2	2	4	4	3	3.43	5	3	3	3	3	1	2	nie	0	0	0	0	0				nie mam zdania	tak	mężczyzna	30	24 lata i więcej	miasto powyżej 500 tys. mieszk.	miasto pow. 500 tys. mieszk.	lekarski	VI rok studia jednolite magisterskie	Rok ostatni
Lekarski do edycji	5	3	4	5	5	2	4	5	4	4	5	5	5	5	4.36	5	4	3	3	5	3	3	tak	1	0	0	0	0		1-15 godzin	nie wiem	nie	nie	kobieta	27	24 lata i więcej	miasto powyżej 500 tys. mieszk.	miasto pow. 500 tys. mieszk.	lekarski	VI rok studia jednolite magisterskie	Rok ostatni
Lekarski do edycji	3	3	4	3	3	2	3	4	4	3	2	2	3	4	3.07	3	3	3	3	3	3	3	nie	0	0	0	0	0				nie mam zdania	nie	mężczyzna	25	24 lata i więcej	wieś	wieś	lekarski	VI rok studia jednolite magisterskie	Rok ostatni
Lekarski do edycji	5	3	5	5	4	2	3	4	3	3	4	5	3	5	4	5	4	4	3	4	3	3	tak	1	0	0	0	0		1-15 godzin	nie	nie	tak	mężczyzna	26	24 lata i więcej	miasto 50 - 100 tys. mieszk.	miasto 50 - 500 tys. mieszk.	lekarski	VI rok studia jednolite magisterskie	Rok ostatni
